# Supplementary material for: Genetic evidence of dietary patterns and diet-derived antioxidants on polyp development through gut microbiota modulation
Source: Medicine (Baltimore). 2025 Oct 31;104(44):e45434. doi: 10.1097/MD.0000000000045434 (PMC12582728; doi:10.1097/MD.0000000000045434)
Supplement: Supplementary file 1 [file medi-104-e45434-s001.xls]

## Sheet: Sheet1
	se.exposure	pos.exposure	pval.exposure	chr.exposure	samplesize.exposure	beta.exposure	id.exposure	SNP	effect_allele.exposure	other_allele.exposure	eaf.exposure	exposure	F value
1	0.00316901	44974119	1.09999e-06	1	64943	-0.0154353	ukb-b-2966	rs781770	T	C	0.191487	Milk intake	23.7237
2	0.00785697	2256290	4.70002e-06	1	64943	0.0359507	ukb-b-2966	rs115526621	T	C	0.026708	Milk intake	20.9365
3	0.012243	39603005	1.40001e-07	2	64943	0.0643908	ukb-b-2966	rs191749866	C	T	0.01121	Milk intake	27.6613
4	0.00882584	53848173	9.29994e-07	2	64943	0.0433072	ukb-b-2966	rs71413244	A	T	0.021434	Milk intake	24.0773
5	0.0109414	85494102	2.30001e-06	3	64943	0.0516626	ukb-b-2966	rs13072001	C	A	0.014389	Milk intake	22.295
6	0.0105993	142952674	2.90001e-06	5	64943	0.049561	ukb-b-2966	rs143934486	G	A	0.014525	Milk intake	21.8638
7	0.00273945	110661454	3.2e-06	6	64943	-0.0127513	ukb-b-2966	rs9400375	G	A	0.329046	Milk intake	21.6662
8	0.00343062	137592006	1.2e-06	6	64943	-0.016638	ukb-b-2966	rs2807888	A	G	0.84204	Milk intake	23.5211
9	0.0036392	77803688	8.99995e-07	6	64943	0.0178798	ukb-b-2966	rs62435191	A	G	0.138374	Milk intake	24.1387
10	0.00279613	73561338	2.59998e-06	6	64943	-0.0131524	ukb-b-2966	rs9342975	A	C	0.693387	Milk intake	22.1256
11	0.00268764	10390312	2.80001e-06	7	64943	-0.0125871	ukb-b-2966	rs1549862	C	A	0.317875	Milk intake	21.9336
12	0.00919504	152092773	2.80001e-06	7	64943	0.0430578	ukb-b-2966	rs191821864	G	A	0.021078	Milk intake	21.9279
13	0.00395456	115138644	3.79997e-06	12	64943	-0.0182786	ukb-b-2966	rs6489968	A	G	0.888279	Milk intake	21.3643
14	0.00846466	95557284	4.49997e-06	14	64943	0.0388396	ukb-b-2966	rs145140220	G	A	0.023614	Milk intake	21.0538
15	0.00255596	30124654	3.69999e-06	17	64943	-0.0118263	ukb-b-2966	rs12947049	A	C	0.599701	Milk intake	21.4087
16	0.00609529	43196013	8.30004e-07	17	64943	0.030039	ukb-b-2966	rs3744761	T	C	0.044365	Milk intake	24.2875
17	0.00303001	39827563	6.90001e-07	18	64943	0.0150401	ukb-b-2966	rs56674454	C	T	0.218843	Milk intake	24.6384
18	0.0026175	56667779	8.9e-07	18	64943	0.0128655	ukb-b-2966	rs34980790	C	T	0.362062	Milk intake	24.1591
19	0.00749339	385145	3.2e-06	19	64943	0.0348826	ukb-b-2966	rs117951732	G	T	0.030505	Milk intake	21.6701
20	0.00281142	56351895	4.09996e-06	20	64943	0.0129441	ukb-b-2966	rs6025776	A	C	0.273824	Milk intake	21.1979
21	0.00717061	37755022	4.20001e-06	22	64943	0.0329761	ukb-b-2966	rs73164589	A	G	0.03199	Milk intake	21.1488
	se.exposure	pval.exposure	samplesize.exposure	chr.exposure	beta.exposure	pos.exposure	id.exposure	SNP	effect_allele.exposure	other_allele.exposure	eaf.exposure	exposure	F value
1	0.00217078	1e-10	447485	1	0.0140328	150722844	ukb-b-6066	rs11587444	G	A	0.393464	Tea intake	41.7885
2	0.00218232	4.20001e-08	447485	1	-0.0119604	93552187	ukb-b-6066	rs11164870	G	C	0.604574	Tea intake	30.0369
3	0.0021747	4.30031e-13	447485	1	-0.0157568	174189269	ukb-b-6066	rs56188862	C	T	0.387454	Tea intake	52.4973
4	0.00260325	2.90001e-09	447485	2	-0.015454	58515375	ukb-b-6066	rs1156588	G	A	0.210071	Tea intake	35.2411
5	0.00340563	1.89998e-08	447485	3	0.0191505	50239803	ukb-b-6066	rs57462170	A	G	0.108773	Tea intake	31.6203
6	0.0021557	1.7e-09	447485	3	0.0129948	89525505	ukb-b-6066	rs2117137	G	A	0.405148	Tea intake	36.3381
7	0.00335608	5.30029e-15	447485	4	-0.0262435	89039082	ukb-b-6066	rs1481012	G	A	0.112209	Tea intake	61.1475
8	0.0021375	4.30002e-08	447485	5	0.0117117	60465365	ukb-b-6066	rs34619	A	G	0.430905	Tea intake	30.0212
9	0.00238353	7.00003e-13	447485	5	-0.0171147	152031650	ukb-b-6066	rs72797284	G	A	0.270797	Tea intake	51.5582
10	0.00213302	3.09999e-08	447485	6	-0.0118039	137222671	ukb-b-6066	rs7757102	G	A	0.555426	Tea intake	30.6239
11	0.00261129	5.10035e-17	447485	6	0.0218943	51283110	ukb-b-6066	rs2478875	G	A	0.208758	Tea intake	70.2994
12	0.0125823	1.09999e-08	447485	6	-0.0719337	137095269	ukb-b-6066	rs149805207	G	A	0.008538	Tea intake	32.6847
13	0.00219507	3.40017e-76	447485	7	0.0405506	17284577	ukb-b-6066	rs4410790	C	T	0.631224	Tea intake	341.27
14	0.00236195	1.59993e-22	447485	7	0.0230655	75616105	ukb-b-6066	rs17685	A	G	0.277512	Tea intake	95.364
15	0.00681204	2.19999e-09	447485	7	0.0407321	17558580	ukb-b-6066	rs141071726	A	G	0.026713	Tea intake	35.7536
16	0.00218542	1.09999e-08	447485	7	0.0125013	39293033	ukb-b-6066	rs9648476	A	G	0.622954	Tea intake	32.7221
17	0.00215659	5.19996e-10	447485	7	0.0133969	141673345	ukb-b-6066	rs713598	G	C	0.402254	Tea intake	38.5899
18	0.00235432	7.90005e-09	447485	8	-0.0135837	22088975	ukb-b-6066	rs13282783	T	C	0.285899	Tea intake	33.2893
19	0.00273191	6.1e-09	447485	9	0.0158824	7054124	ukb-b-6066	rs56348300	G	C	0.184619	Tea intake	33.7987
20	0.00216898	1.89998e-08	447485	10	-0.0121906	129152608	ukb-b-6066	rs10764990	A	G	0.607155	Tea intake	31.5892
21	0.00211975	1.29999e-09	447485	10	-0.0128727	12692902	ukb-b-6066	rs10752269	A	G	0.506082	Tea intake	36.8782
22	0.0022823	1.6e-08	447485	10	0.0129023	86850616	ukb-b-6066	rs2351187	A	G	0.318935	Tea intake	31.9587
23	0.00260905	2e-08	447485	11	-0.0146481	1679769	ukb-b-6066	rs17245213	A	G	0.208046	Tea intake	31.5208
24	0.00219355	7.89951e-12	447485	11	0.0150037	16286183	ukb-b-6066	rs10741694	C	T	0.627915	Tea intake	46.7845
25	0.00224973	2.99999e-09	447485	11	-0.0133414	59192089	ukb-b-6066	rs1453548	A	T	0.664929	Tea intake	35.1675
26	0.00285559	2.39994e-14	447485	12	0.0217813	11284772	ukb-b-6066	rs977474	T	C	0.833746	Tea intake	58.1803
27	0.00213314	3.79997e-08	447485	13	-0.0117331	80168720	ukb-b-6066	rs2783129	G	C	0.484878	Tea intake	30.2543
28	0.00245655	4.09996e-08	447485	13	-0.0134812	100272019	ukb-b-6066	rs17576658	A	G	0.247081	Tea intake	30.1166
29	0.00216546	3.69999e-08	447485	13	-0.0119163	111531264	ukb-b-6066	rs6829	T	C	0.596155	Tea intake	30.2819
30	0.0027166	3.50002e-08	447485	13	-0.0149842	56444529	ukb-b-6066	rs2645929	G	A	0.813066	Tea intake	30.424
31	0.00294243	3.69999e-10	447485	15	-0.0184399	60902512	ukb-b-6066	rs12591786	T	C	0.158804	Tea intake	39.274
32	0.00240098	2.30144e-109	447485	15	0.0533453	75027880	ukb-b-6066	rs2472297	T	C	0.262049	Tea intake	493.646
33	0.0021433	4.90004e-11	447485	16	-0.0140923	53799847	ukb-b-6066	rs9937354	A	G	0.424074	Tea intake	43.2313
34	0.00220122	2.59998e-08	447485	16	0.0122457	24717600	ukb-b-6066	rs9302428	G	C	0.635799	Tea intake	30.9486
35	0.00218318	4e-08	447485	17	-0.0119879	40819809	ukb-b-6066	rs2279844	A	G	0.379343	Tea intake	30.1514
36	0.0022472	1.69981e-11	447485	19	0.0151149	19410622	ukb-b-6066	rs4808193	C	T	0.335324	Tea intake	45.2405
37	0.00232117	1.7e-08	447485	19	-0.0131035	4338173	ukb-b-6066	rs57631352	G	A	0.296859	Tea intake	31.8684
38	0.00263421	3.29989e-11	447485	20	0.0174715	62900120	ukb-b-6066	rs2273447	T	A	0.203788	Tea intake	43.9906
39	0.0021746	4.19952e-12	447485	21	0.015068	34343828	ukb-b-6066	rs4817505	C	T	0.38998	Tea intake	48.0123
40	0.00255257	7.8001e-11	447485	22	0.0166007	41798896	ukb-b-6066	rs132904	C	G	0.778651	Tea intake	42.2958
41	0.00215485	1.29987e-31	447485	22	0.0252071	24820268	ukb-b-6066	rs9624470	A	G	0.580054	Tea intake	136.84
	chr.exposure	pval.exposure	se.exposure	samplesize.exposure	pos.exposure	beta.exposure	id.exposure	SNP	effect_allele.exposure	other_allele.exposure	eaf.exposure	exposure	F value
1	1	4e-09	0.00198419	428860	177855517	0.0116767	ukb-b-5237	rs516636	A	C	0.208913	Coffee intake || id:ukb-b-5237	34.6317
2	1	4.19952e-11	0.00184972	428860	96274668	0.0122025	ukb-b-5237	rs4615895	A	G	0.740926	Coffee intake || id:ukb-b-5237	43.5197
3	2	9.79941e-15	0.0021386	428860	637498	0.0165558	ukb-b-5237	rs13387939	A	C	0.828363	Coffee intake || id:ukb-b-5237	59.9296
4	2	1e-15	0.00165695	428860	27742603	0.0132935	ukb-b-5237	rs780093	C	T	0.615839	Coffee intake || id:ukb-b-5237	64.3665
5	2	2.80001e-08	0.00186429	428860	49368391	0.01035	ukb-b-5237	rs12989746	T	G	0.249928	Coffee intake || id:ukb-b-5237	30.8215
6	2	1.7e-08	0.00236585	428860	62780440	-0.0133431	ukb-b-5237	rs1527961	C	T	0.1349	Coffee intake || id:ukb-b-5237	31.8082
7	4	2e-08	0.00175623	428860	17424930	0.00985502	ukb-b-5237	rs2597805	T	C	0.682463	Coffee intake || id:ukb-b-5237	31.4885
8	4	1.79999e-09	0.00166052	428860	106075498	0.00998689	ukb-b-5237	rs2189234	G	T	0.617795	Coffee intake || id:ukb-b-5237	36.172
9	5	1.29987e-11	0.00221005	428860	87943710	0.0149472	ukb-b-5237	rs13163336	A	C	0.15761	Coffee intake || id:ukb-b-5237	45.742
10	5	2.39994e-11	0.00170562	428860	7391462	-0.0113972	ukb-b-5237	rs12514566	A	G	0.337107	Coffee intake || id:ukb-b-5237	44.6511
11	6	4.79999e-10	0.00170743	428860	51179260	-0.0106317	ukb-b-5237	rs2465037	A	C	0.343017	Coffee intake || id:ukb-b-5237	38.7721
12	6	5.60003e-09	0.0016218	428860	98312143	-0.00945121	ukb-b-5237	rs1338549	G	T	0.533932	Coffee intake || id:ukb-b-5237	33.961
13	6	1.09999e-09	0.00177995	428860	108983527	0.0108577	ukb-b-5237	rs9398171	T	C	0.71064	Coffee intake || id:ukb-b-5237	37.21
14	7	5.00035e-11	0.00244429	428860	17570479	-0.0160639	ukb-b-5237	rs73075167	T	A	0.12918	Coffee intake || id:ukb-b-5237	43.1913
15	7	4e-08	0.00166468	428860	32930597	0.00913864	ukb-b-5237	rs7811609	T	C	0.374746	Coffee intake || id:ukb-b-5237	30.1371
16	7	5.40008e-29	0.00178517	428860	75615006	0.0199509	ukb-b-5237	rs1057868	T	C	0.284986	Coffee intake || id:ukb-b-5237	124.901
17	7	1.1995e-120	0.00167288	428860	17284577	0.039072	ukb-b-5237	rs4410790	C	T	0.632141	Coffee intake || id:ukb-b-5237	545.509
18	7	7.50067e-15	0.00237033	428860	73037956	0.0184292	ukb-b-5237	rs34060476	G	A	0.133855	Coffee intake || id:ukb-b-5237	60.4499
19	8	1.89998e-08	0.00162895	428860	110443480	-0.00915347	ukb-b-5237	rs6469262	C	T	0.564966	Coffee intake || id:ukb-b-5237	31.5759
20	8	3.89996e-09	0.00431659	428860	33790200	-0.0254259	ukb-b-5237	rs78267637	G	C	0.038115	Coffee intake || id:ukb-b-5237	34.6953
21	8	1.89998e-09	0.00185374	428860	109128653	-0.0111372	ukb-b-5237	rs442355	C	G	0.254435	Coffee intake || id:ukb-b-5237	36.0956
22	9	1e-08	0.00164159	428860	27953724	-0.00939786	ukb-b-5237	rs10119174	C	G	0.571035	Coffee intake || id:ukb-b-5237	32.7739
23	10	6.19998e-09	0.00617871	428860	135315795	0.0359086	ukb-b-5237	rs117810762	A	G	0.017881	Coffee intake || id:ukb-b-5237	33.7755
24	12	1.29987e-11	0.00217536	428860	11316437	-0.0147305	ukb-b-5237	rs61928609	C	A	0.835328	Coffee intake || id:ukb-b-5237	45.8535
25	15	1.09901e-142	0.00182733	428860	75027880	0.0464708	ukb-b-5237	rs2472297	T	C	0.262883	Coffee intake || id:ukb-b-5237	646.735
26	15	1.89998e-08	0.00551601	428860	75174251	-0.0310299	ukb-b-5237	rs117968677	A	G	0.024207	Coffee intake || id:ukb-b-5237	31.6454
27	16	1.29999e-09	0.00173692	428860	70927078	0.0105333	ukb-b-5237	rs8056750	T	C	0.359129	Coffee intake || id:ukb-b-5237	36.7764
28	16	1.69981e-29	0.00164436	428860	53800954	0.0185426	ukb-b-5237	rs1421085	C	T	0.40357	Coffee intake || id:ukb-b-5237	127.159
29	17	4.09996e-08	0.00187872	428860	46155786	-0.0103075	ukb-b-5237	rs62064918	T	C	0.244545	Coffee intake || id:ukb-b-5237	30.1011
30	17	8.60003e-09	0.00223845	428860	60150383	0.0128864	ukb-b-5237	rs57918684	A	G	0.154747	Coffee intake || id:ukb-b-5237	33.1412
31	17	3.69999e-11	0.00164162	428860	17845800	-0.0108602	ukb-b-5237	rs7224815	T	A	0.407832	Coffee intake || id:ukb-b-5237	43.7653
32	18	2.29985e-11	0.00169853	428860	40950954	-0.0113533	ukb-b-5237	rs630194	C	T	0.343374	Coffee intake || id:ukb-b-5237	44.6784
33	18	3.79997e-08	0.00161917	428860	55032486	-0.00890339	ukb-b-5237	rs1942965	C	T	0.504585	Coffee intake || id:ukb-b-5237	30.2361
34	18	5.60015e-20	0.00189543	428860	57852587	0.0173461	ukb-b-5237	rs476828	C	T	0.237409	Coffee intake || id:ukb-b-5237	83.7507
35	19	8.9002e-15	0.00163351	428860	41353107	0.0126667	ukb-b-5237	rs56113850	C	T	0.578109	Coffee intake || id:ukb-b-5237	60.1289
36	19	2.69998e-08	0.00187898	428860	18495908	0.0104504	ukb-b-5237	rs75347775	A	G	0.244531	Coffee intake || id:ukb-b-5237	30.933
37	20	4.49997e-10	0.00166919	428860	45840459	0.0104106	ukb-b-5237	rs6063085	C	A	0.373473	Coffee intake || id:ukb-b-5237	38.8991
38	20	2.5e-10	0.00163929	428860	62891820	0.0103704	ukb-b-5237	rs6062682	T	C	0.464546	Coffee intake || id:ukb-b-5237	40.0202
39	22	4.30002e-09	0.00183597	428860	41215672	-0.0107777	ukb-b-5237	rs13054099	C	T	0.261004	Coffee intake || id:ukb-b-5237	34.4605
40	22	3.29989e-11	0.00680848	428860	24870527	-0.0451683	ukb-b-5237	rs17842490	G	A	0.014248	Coffee intake || id:ukb-b-5237	44.0116
	pos.exposure	beta.exposure	pval.exposure	se.exposure	samplesize.exposure	chr.exposure	id.exposure	SNP	effect_allele.exposure	other_allele.exposure	eaf.exposure	exposure	F value
1	113097633	0.0140866	1.7e-10	0.0022053	441640	1	ukb-b-15926	rs10857964	C	T	0.205117	Cereal intake || id:ukb-b-15926	40.8016
2	44248272	0.0116473	1.7e-09	0.00193279	441640	1	ukb-b-15926	rs12354267	C	T	0.309145	Cereal intake || id:ukb-b-15926	36.3146
3	153797015	-0.0121483	1.79999e-09	0.0020189	441640	1	ukb-b-15926	rs112780312	A	G	0.274969	Cereal intake || id:ukb-b-15926	36.2077
4	45189441	-0.0121653	1.59993e-11	0.00180474	441640	2	ukb-b-15926	rs184643	A	G	0.56672	Cereal intake || id:ukb-b-15926	45.4377
5	60204427	-0.013728	2.70023e-11	0.00206041	441640	2	ukb-b-15926	rs6545770	T	A	0.748101	Cereal intake || id:ukb-b-15926	44.3923
6	136608646	0.0114	1.5e-08	0.00201241	441640	2	ukb-b-15926	rs4988235	A	G	0.736893	Cereal intake || id:ukb-b-15926	32.0905
7	35775115	0.0105252	1.2e-08	0.00184665	441640	3	ukb-b-15926	rs67723420	A	T	0.376335	Cereal intake || id:ukb-b-15926	32.4856
8	25110415	-0.016951	9.70063e-21	0.00181499	441640	3	ukb-b-15926	rs7619139	A	T	0.588533	Cereal intake || id:ukb-b-15926	87.2252
9	141140968	0.0119674	2.99985e-11	0.00180031	441640	3	ukb-b-15926	rs9846396	T	C	0.441556	Cereal intake || id:ukb-b-15926	44.1881
10	93465297	-0.0115334	2.1e-10	0.00181501	441640	4	ukb-b-15926	rs11097340	T	C	0.399592	Cereal intake || id:ukb-b-15926	40.3791
11	123009766	-0.0114779	2.99999e-08	0.00207131	441640	4	ukb-b-15926	rs3115230	A	C	0.752001	Cereal intake || id:ukb-b-15926	30.7068
12	39414993	-0.0126647	5.00035e-12	0.00183426	441640	4	ukb-b-15926	rs11940694	G	A	0.604068	Cereal intake || id:ukb-b-15926	47.6725
13	87469663	0.0200293	4.49987e-12	0.00289378	441640	5	ukb-b-15926	rs10057775	C	T	0.893563	Cereal intake || id:ukb-b-15926	47.9072
14	59650336	-0.0181581	1.89998e-08	0.00322812	441640	5	ukb-b-15926	rs79642906	A	G	0.083314	Cereal intake || id:ukb-b-15926	31.6404
15	125170409	-0.0113368	3.79997e-10	0.00181017	441640	6	ukb-b-15926	rs1853931	A	G	0.531294	Cereal intake || id:ukb-b-15926	39.2231
16	19721681	0.0137325	7.59976e-11	0.00210976	441640	6	ukb-b-15926	rs6918737	A	T	0.234488	Cereal intake || id:ukb-b-15926	42.3675
17	50789176	0.00990084	3.09999e-08	0.00178933	441640	6	ukb-b-15926	rs2817377	A	G	0.537948	Cereal intake || id:ukb-b-15926	30.617
18	51258579	0.0181793	5.30029e-18	0.00210238	441640	6	ukb-b-15926	rs2504706	C	T	0.234682	Cereal intake || id:ukb-b-15926	74.7708
19	98310484	0.0175265	1.29987e-22	0.00179165	441640	6	ukb-b-15926	rs9374896	T	C	0.466274	Cereal intake || id:ukb-b-15926	95.6939
20	17284577	-0.0109143	3.40001e-09	0.00184697	441640	7	ukb-b-15926	rs4410790	C	T	0.630668	Cereal intake || id:ukb-b-15926	34.9198
21	1989976	0.0127309	1.7e-08	0.00225709	441640	7	ukb-b-15926	rs62442924	T	C	0.194276	Cereal intake || id:ukb-b-15926	31.8142
22	73025975	0.0170117	1.6e-10	0.0026602	441640	7	ukb-b-15926	rs13234131	G	A	0.128369	Cereal intake || id:ukb-b-15926	40.8947
23	9183358	0.0178679	7.79992e-09	0.0030947	441640	8	ukb-b-15926	rs9987289	G	A	0.908767	Cereal intake || id:ukb-b-15926	33.3357
24	64391730	-0.0128656	9.90011e-10	0.00210523	441640	8	ukb-b-15926	rs4739095	A	G	0.765732	Cereal intake || id:ukb-b-15926	37.3475
25	76758514	0.0102465	2.1e-08	0.0018288	441640	8	ukb-b-15926	rs2927238	G	T	0.613181	Cereal intake || id:ukb-b-15926	31.392
26	86752641	-0.0123289	9.79941e-11	0.00190573	441640	9	ukb-b-15926	rs2799849	T	C	0.678123	Cereal intake || id:ukb-b-15926	41.8529
27	128528978	-0.0162685	1.09999e-10	0.00252002	441640	9	ukb-b-15926	rs7040561	A	T	0.850635	Cereal intake || id:ukb-b-15926	41.6761
28	28742220	0.0116885	1.5e-09	0.00193366	441640	11	ukb-b-15926	rs491711	C	A	0.311975	Cereal intake || id:ukb-b-15926	36.5391
29	77916279	-0.0149019	1.29999e-09	0.00245669	441640	11	ukb-b-15926	rs2450126	G	A	0.156746	Cereal intake || id:ukb-b-15926	36.7945
30	40966859	0.0107836	2e-09	0.00179687	441640	11	ukb-b-15926	rs10837531	G	C	0.455002	Cereal intake || id:ukb-b-15926	36.0159
31	46210773	0.0111343	2.30001e-09	0.00186325	441640	11	ukb-b-15926	rs11038810	G	A	0.644091	Cereal intake || id:ukb-b-15926	35.7095
32	121553314	-0.0108269	1.5e-09	0.00179076	441640	11	ukb-b-15926	rs627185	G	C	0.544427	Cereal intake || id:ukb-b-15926	36.5539
33	75027880	-0.0158518	4.49987e-15	0.00202189	441640	15	ukb-b-15926	rs2472297	T	C	0.261458	Cereal intake || id:ukb-b-15926	61.467
34	73912588	0.0108629	2.30001e-09	0.00181843	441640	16	ukb-b-15926	rs1104608	C	G	0.426239	Cereal intake || id:ukb-b-15926	35.686
35	27382061	-0.0141222	1.2e-08	0.00247848	441640	17	ukb-b-15926	rs68136852	A	C	0.152389	Cereal intake || id:ukb-b-15926	32.4664
36	38125856	-0.0103258	9.49992e-09	0.00179925	441640	17	ukb-b-15926	rs3859193	A	T	0.470074	Cereal intake || id:ukb-b-15926	32.9355
37	1839564	-0.0246368	3.19963e-22	0.00254108	441640	18	ukb-b-15926	rs8097544	G	A	0.145206	Cereal intake || id:ukb-b-15926	94.0009
38	6407483	0.0114312	4.49997e-09	0.00194889	441640	18	ukb-b-15926	rs4797242	A	C	0.297207	Cereal intake || id:ukb-b-15926	34.404
39	18818335	0.0160114	1.09999e-08	0.00279947	441640	19	ukb-b-15926	rs11670024	G	A	0.115508	Cereal intake || id:ukb-b-15926	32.712
40	31211647	-0.0130354	1.2e-08	0.00228744	441640	19	ukb-b-15926	rs6510177	C	T	0.805589	Cereal intake || id:ukb-b-15926	32.475
41	42752078	0.0221411	1.09999e-09	0.00363312	441640	19	ukb-b-15926	rs78854891	C	T	0.065728	Cereal intake || id:ukb-b-15926	37.1397
42	45422846	0.0180024	2.70023e-15	0.00227695	441640	19	ukb-b-15926	rs56131196	A	G	0.188724	Cereal intake || id:ukb-b-15926	62.5106
43	49259529	-0.0206515	3.90032e-29	0.00184331	441640	19	ukb-b-15926	rs838133	G	A	0.549201	Cereal intake || id:ukb-b-15926	125.518
	se.exposure	beta.exposure	pos.exposure	samplesize.exposure	chr.exposure	pval.exposure	id.exposure	SNP	effect_allele.exposure	other_allele.exposure	eaf.exposure	exposure	F value
1	0.00198921	0.0121661	98461443	452236	1	9.59997e-10	ukb-b-11348	rs9662365	T	C	0.499481	Bread intake || id:ukb-b-11348	37.406
2	0.00202287	-0.0114708	200705623	452236	2	1.40001e-08	ukb-b-11348	rs13023099	A	C	0.571784	Bread intake || id:ukb-b-11348	32.1552
3	0.00224657	0.0141353	136707982	452236	2	3.09999e-10	ukb-b-11348	rs6754311	C	T	0.264485	Bread intake || id:ukb-b-11348	39.5886
4	0.00204335	-0.0142361	27598097	452236	2	3.19963e-12	ukb-b-11348	rs4665972	C	T	0.604541	Bread intake || id:ukb-b-11348	48.5396
5	0.00409745	-0.0247475	44673517	452236	2	1.5e-09	ukb-b-11348	rs75287965	A	G	0.062933	Bread intake || id:ukb-b-11348	36.4784
6	0.00202829	0.0147544	57995348	452236	2	3.50026e-13	ukb-b-11348	rs13016665	A	C	0.423235	Bread intake || id:ukb-b-11348	52.9155
7	0.00203549	0.0115447	163776010	452236	2	1.40001e-08	ukb-b-11348	rs1492988	G	C	0.599095	Bread intake || id:ukb-b-11348	32.1682
8	0.00198902	0.0147289	81834065	452236	3	1.29987e-13	ukb-b-11348	rs9832088	A	T	0.521617	Bread intake || id:ukb-b-11348	54.8356
9	0.00202188	0.0113702	23241798	452236	3	1.89998e-08	ukb-b-11348	rs9881332	G	C	0.581804	Bread intake || id:ukb-b-11348	31.6246
10	0.00214445	-0.0168239	85144149	452236	3	4.30031e-15	ukb-b-11348	rs1994315	C	T	0.685162	Bread intake || id:ukb-b-11348	61.5491
11	0.00276165	-0.0159296	17932319	452236	4	8e-09	ukb-b-11348	rs73802707	T	C	0.153694	Bread intake || id:ukb-b-11348	33.2715
12	0.00199929	-0.013938	166835294	452236	5	3.10027e-12	ukb-b-11348	rs2068650	C	A	0.472074	Bread intake || id:ukb-b-11348	48.6015
13	0.00467938	0.0301138	92683607	452236	5	1.2e-10	ukb-b-11348	rs17083079	A	G	0.047423	Bread intake || id:ukb-b-11348	41.4147
14	0.00208598	0.013233	29933225	452236	6	2.19999e-10	ukb-b-11348	rs2517678	T	C	0.368395	Bread intake || id:ukb-b-11348	40.2436
15	0.00201069	-0.011739	140286236	452236	6	5.30005e-09	ukb-b-11348	rs596878	C	A	0.449595	Bread intake || id:ukb-b-11348	34.0857
16	0.00311645	-0.0176147	127694032	452236	7	1.6e-08	ukb-b-11348	rs79436018	C	T	0.116276	Bread intake || id:ukb-b-11348	31.947
17	0.00205629	-0.0233527	143704416	452236	7	6.90081e-30	ukb-b-11348	rs7802468	T	C	0.371501	Bread intake || id:ukb-b-11348	128.975
18	0.00200486	-0.0114852	64525135	452236	10	1e-08	ukb-b-11348	rs10761661	T	C	0.45322	Bread intake || id:ukb-b-11348	32.8178
19	0.00234263	0.0134245	63591768	452236	10	1e-08	ukb-b-11348	rs55745436	T	C	0.237279	Bread intake || id:ukb-b-11348	32.8389
20	0.00202843	-0.011079	131882807	452236	11	4.70002e-08	ukb-b-11348	rs1940033	T	C	0.592727	Bread intake || id:ukb-b-11348	29.8319
21	0.00199574	-0.016725	46170982	452236	12	5.30029e-17	ukb-b-11348	rs11183201	C	T	0.507856	Bread intake || id:ukb-b-11348	70.2303
22	0.00254355	0.017205	50155400	452236	12	1.29987e-11	ukb-b-11348	rs6580721	G	A	0.188665	Bread intake || id:ukb-b-11348	45.754
23	0.00202087	-0.012789	123424071	452236	12	2.5e-10	ukb-b-11348	rs11060853	G	A	0.411804	Bread intake || id:ukb-b-11348	40.0494
24	0.00204932	-0.0121606	66204880	452236	13	2.99999e-09	ukb-b-11348	rs9564268	C	T	0.615619	Bread intake || id:ukb-b-11348	35.212
25	0.00206792	-0.0129169	66713569	452236	13	4.20001e-10	ukb-b-11348	rs9529024	T	A	0.370396	Bread intake || id:ukb-b-11348	39.0166
26	0.00232226	-0.013495	97837568	452236	14	6.19998e-09	ukb-b-11348	rs11628639	C	T	0.243333	Bread intake || id:ukb-b-11348	33.7695
27	0.00205547	-0.0116143	98587669	452236	14	1.6e-08	ukb-b-11348	rs9323989	C	T	0.379169	Bread intake || id:ukb-b-11348	31.9274
28	0.00200012	-0.010949	41825092	452236	15	4.39997e-08	ukb-b-11348	rs28406095	A	G	0.461729	Bread intake || id:ukb-b-11348	29.9666
29	0.00248083	0.0135849	754230	452236	16	4.39997e-08	ukb-b-11348	rs4984685	A	G	0.201006	Bread intake || id:ukb-b-11348	29.986
30	0.0024253	-0.0138402	53130630	452236	18	1.2e-08	ukb-b-11348	rs62091167	C	A	0.215931	Bread intake || id:ukb-b-11348	32.5652
31	0.00210929	-0.0126883	40994935	452236	18	1.79999e-09	ukb-b-11348	rs656817	G	A	0.334442	Bread intake || id:ukb-b-11348	36.1855
32	0.002003	0.011348	46496880	452236	21	1.5e-08	ukb-b-11348	rs7276867	C	G	0.541677	Bread intake || id:ukb-b-11348	32.0979
	pval.exposure	pos.exposure	samplesize.exposure	chr.exposure	beta.exposure	se.exposure	id.exposure	SNP	effect_allele.exposure	other_allele.exposure	eaf.exposure	exposure	F value
1	1.50003e-11	153992909	446462	1	0.0114466	0.00169613	ukb-b-3881	rs2790688	T	C	0.154068	Fresh fruit intake || id:ukb-b-3881	45.5444
2	1.09999e-08	97304868	446462	1	0.00776806	0.00136078	ukb-b-3881	rs559734	C	G	0.711817	Fresh fruit intake || id:ukb-b-3881	32.5874
3	3.69999e-10	204564714	446462	1	0.00942073	0.0015033	ukb-b-3881	rs12044599	G	A	0.21008	Fresh fruit intake || id:ukb-b-3881	39.2715
4	1.7e-10	65945906	446462	1	-0.00801014	0.00125414	ukb-b-3881	rs7554485	C	T	0.611539	Fresh fruit intake || id:ukb-b-3881	40.7932
5	1.10002e-21	72729142	446462	1	-0.0131742	0.00137761	ukb-b-3881	rs1620977	G	A	0.730517	Fresh fruit intake || id:ukb-b-3881	91.4526
6	1.50003e-12	651365	446462	2	-0.0138606	0.00196025	ukb-b-3881	rs2867113	A	G	0.130942	Fresh fruit intake || id:ukb-b-3881	49.9967
7	7.29995e-09	58072660	446462	2	0.00804043	0.00139033	ukb-b-3881	rs17049185	T	G	0.267872	Fresh fruit intake || id:ukb-b-3881	33.4444
8	3.40017e-11	60235568	446462	2	-0.00844567	0.0012744	ukb-b-3881	rs11896330	A	G	0.632839	Fresh fruit intake || id:ukb-b-3881	43.9194
9	1.79999e-08	225447371	446462	2	0.00738684	0.00131242	ukb-b-3881	rs72974263	T	C	0.318282	Fresh fruit intake || id:ukb-b-3881	31.679
10	2.80001e-09	104094008	446462	2	-0.00726908	0.00122339	ukb-b-3881	rs817223	C	T	0.481314	Fresh fruit intake || id:ukb-b-3881	35.3044
11	6.59933e-11	45157336	446462	2	-0.00843921	0.00129268	ukb-b-3881	rs4953150	T	C	0.344088	Fresh fruit intake || id:ukb-b-3881	42.6208
12	4.49997e-10	146298007	446462	2	-0.00766096	0.0012287	ukb-b-3881	rs10192394	T	C	0.528785	Fresh fruit intake || id:ukb-b-3881	38.8754
13	6.1e-10	85642479	446462	3	-0.00783382	0.001266	ukb-b-3881	rs1375566	A	G	0.627412	Fresh fruit intake || id:ukb-b-3881	38.2895
14	2.09991e-13	21038260	446462	3	0.00898012	0.00122355	ukb-b-3881	rs13072255	C	A	0.493966	Fresh fruit intake || id:ukb-b-3881	53.8668
15	3.50002e-09	185824903	446462	3	0.00917471	0.00155324	ukb-b-3881	rs1356292	T	C	0.807546	Fresh fruit intake || id:ukb-b-3881	34.8905
16	1.40001e-10	59882235	446462	4	0.00791271	0.00123354	ukb-b-3881	rs12641371	T	C	0.433148	Fresh fruit intake || id:ukb-b-3881	41.1476
17	5.99998e-10	92950673	446462	5	-0.00757392	0.00122365	ukb-b-3881	rs10064431	C	T	0.522495	Fresh fruit intake || id:ukb-b-3881	38.3113
18	2.39999e-09	95902093	446462	5	0.00728855	0.00122061	ukb-b-3881	rs149449	A	G	0.489167	Fresh fruit intake || id:ukb-b-3881	35.6557
19	1.29987e-11	50782834	446462	6	0.00832073	0.00122891	ukb-b-3881	rs2143081	A	G	0.539822	Fresh fruit intake || id:ukb-b-3881	45.844
20	4.49997e-08	31875712	446462	6	-0.0069217	0.00126583	ukb-b-3881	rs586346	C	T	0.635353	Fresh fruit intake || id:ukb-b-3881	29.9002
21	4.19952e-20	51187787	446462	6	0.0132585	0.00144389	ukb-b-3881	rs994270	G	C	0.235126	Fresh fruit intake || id:ukb-b-3881	84.3181
22	2.80001e-08	35078743	446462	7	0.0068183	0.00122813	ukb-b-3881	rs329274	G	A	0.485636	Fresh fruit intake || id:ukb-b-3881	30.8222
23	2e-08	153495206	446462	7	-0.00704676	0.00125592	ukb-b-3881	rs10271924	T	C	0.492595	Fresh fruit intake || id:ukb-b-3881	31.4815
24	4.10015e-54	143723137	446462	7	0.0195637	0.00126299	ukb-b-3881	rs10249294	A	G	0.372973	Fresh fruit intake || id:ukb-b-3881	239.94
25	8.30004e-09	127595077	446462	7	-0.00815943	0.00141599	ukb-b-3881	rs12536253	C	G	0.24901	Fresh fruit intake || id:ukb-b-3881	33.2047
26	2.99999e-08	10209623	446462	8	-0.00804815	0.00145251	ukb-b-3881	rs7818437	C	T	0.235903	Fresh fruit intake || id:ukb-b-3881	30.7011
27	2.1e-09	57436577	446462	8	0.00743079	0.0012406	ukb-b-3881	rs1866823	A	G	0.544469	Fresh fruit intake || id:ukb-b-3881	35.8762
28	1.89998e-08	23274223	446462	9	0.00772163	0.00137406	ukb-b-3881	rs6475724	T	C	0.727296	Fresh fruit intake || id:ukb-b-3881	31.5796
29	5.69994e-09	96217447	446462	9	0.00756738	0.00129919	ukb-b-3881	rs7869969	G	A	0.330836	Fresh fruit intake || id:ukb-b-3881	33.927
30	1.29999e-08	1734863	446462	9	0.00738857	0.00129959	ukb-b-3881	rs4302893	A	G	0.334189	Fresh fruit intake || id:ukb-b-3881	32.3227
31	1.5e-08	5780121	446462	9	0.00712915	0.00125874	ukb-b-3881	rs2093654	G	A	0.388133	Fresh fruit intake || id:ukb-b-3881	32.0777
32	7.39997e-09	125134393	446462	10	0.00732973	0.00126801	ukb-b-3881	rs11248509	T	A	0.371237	Fresh fruit intake || id:ukb-b-3881	33.4142
33	3.79997e-08	65313819	446462	10	-0.00672322	0.00122289	ukb-b-3881	rs9919429	G	A	0.486008	Fresh fruit intake || id:ukb-b-3881	30.2259
34	8.10028e-20	22098701	446462	10	0.0123642	0.00135696	ukb-b-3881	rs10828266	G	A	0.715634	Fresh fruit intake || id:ukb-b-3881	83.0229
35	3.40001e-08	107577033	446462	10	0.00747457	0.00135361	ukb-b-3881	rs12780952	A	G	0.286382	Fresh fruit intake || id:ukb-b-3881	30.492
36	1.89998e-09	8825774	446462	11	-0.00771754	0.00128576	ukb-b-3881	rs10840126	G	A	0.376121	Fresh fruit intake || id:ukb-b-3881	36.0278
37	2.09991e-12	47527052	446462	11	0.00901088	0.00128277	ukb-b-3881	rs10838724	T	G	0.367992	Fresh fruit intake || id:ukb-b-3881	49.3443
38	5.30005e-09	33759092	446462	11	0.0123929	0.00212339	ukb-b-3881	rs11032362	A	G	0.090976	Fresh fruit intake || id:ukb-b-3881	34.0633
39	3.40001e-10	63981507	446462	11	0.00796969	0.00126932	ukb-b-3881	rs60452247	A	G	0.363079	Fresh fruit intake || id:ukb-b-3881	39.4222
40	9.80009e-10	55924013	446462	13	-0.00841258	0.00137614	ukb-b-3881	rs7982441	C	T	0.731883	Fresh fruit intake || id:ukb-b-3881	37.3709
41	1.7e-08	100650708	446462	13	0.00695315	0.00123287	ukb-b-3881	rs9517948	T	C	0.451352	Fresh fruit intake || id:ukb-b-3881	31.8074
42	1.7e-09	32071665	446462	14	0.00751549	0.00124738	ukb-b-3881	rs12885598	A	G	0.596671	Fresh fruit intake || id:ukb-b-3881	36.3009
43	4.00037e-19	22038125	446462	14	-0.0181417	0.0020297	ukb-b-3881	rs34162196	T	C	0.1008	Fresh fruit intake || id:ukb-b-3881	79.89
44	2.49977e-14	79943606	446462	14	0.0112324	0.00147345	ukb-b-3881	rs28479795	T	C	0.221473	Fresh fruit intake || id:ukb-b-3881	58.1131
45	4.60002e-09	72826387	446462	16	0.0116118	0.00198143	ukb-b-3881	rs62051554	A	G	0.108545	Fresh fruit intake || id:ukb-b-3881	34.3433
46	1.10002e-16	73602926	446462	16	-0.0101452	0.00122398	ukb-b-3881	rs862227	G	A	0.457858	Fresh fruit intake || id:ukb-b-3881	68.7025
47	1.09999e-09	19279380	446462	16	-0.00757523	0.00124161	ukb-b-3881	rs1051547	C	T	0.561537	Fresh fruit intake || id:ukb-b-3881	37.2238
48	3.2e-09	58443095	446462	17	0.035995	0.00608106	ukb-b-3881	rs139042899	C	A	0.013469	Fresh fruit intake || id:ukb-b-3881	35.0369
49	1.80011e-14	44800515	446462	18	0.0095625	0.00124771	ukb-b-3881	rs2048522	T	A	0.434968	Fresh fruit intake || id:ukb-b-3881	58.7375
50	4.10015e-14	57968685	446462	18	0.0102938	0.0013622	ukb-b-3881	rs73455661	G	A	0.279338	Fresh fruit intake || id:ukb-b-3881	57.1044
51	2.69998e-08	24131659	446462	18	-0.00694613	0.00124903	ukb-b-3881	rs8095324	G	A	0.404041	Fresh fruit intake || id:ukb-b-3881	30.9272
52	7.10003e-10	10961273	446462	19	-0.00773361	0.00125477	ukb-b-3881	rs11085749	A	G	0.387076	Fresh fruit intake || id:ukb-b-3881	37.9871
53	3.10027e-12	46196634	446462	19	0.00852802	0.00122303	ukb-b-3881	rs2302593	G	C	0.486625	Fresh fruit intake || id:ukb-b-3881	48.6208
54	1.9002e-12	49261368	446462	19	-0.00899731	0.00127708	ukb-b-3881	rs739320	C	T	0.60575	Fresh fruit intake || id:ukb-b-3881	49.6351
55	4.79999e-08	33068937	446462	21	-0.0119259	0.00218432	ukb-b-3881	rs78537042	A	C	0.086801	Fresh fruit intake || id:ukb-b-3881	29.8092
	se.exposure	pval.exposure	chr.exposure	beta.exposure	pos.exposure	samplesize.exposure	id.exposure	SNP	effect_allele.exposure	other_allele.exposure	eaf.exposure	exposure	F value
1	0.00167902	9.80009e-09	1	-0.00962858	241054465	421764	ukb-b-16576	rs261809	G	A	0.540636	Dried fruit intake || id:ukb-b-16576	32.8861
2	0.00173034	1.09999e-08	1	0.00987818	44031793	421764	ukb-b-16576	rs11586016	C	G	0.371004	Dried fruit intake || id:ukb-b-16576	32.5905
3	0.00183744	2.80001e-08	1	0.0102051	72270797	421764	ukb-b-16576	rs12137234	T	C	0.303772	Dried fruit intake || id:ukb-b-16576	30.8467
4	0.00198541	8.70001e-09	1	0.0114265	91191582	421764	ukb-b-16576	rs72720396	G	A	0.229157	Dried fruit intake || id:ukb-b-16576	33.1227
5	0.0020058	4.40048e-11	1	0.0132178	204603861	421764	ukb-b-16576	rs11811826	A	T	0.224231	Dried fruit intake || id:ukb-b-16576	43.4253
6	0.00170546	6.20012e-17	1	0.0142595	72748669	421764	ukb-b-16576	rs3101339	C	A	0.603285	Dried fruit intake || id:ukb-b-16576	69.9078
7	0.00238518	2.90001e-09	1	-0.0141613	98327133	421764	ukb-b-16576	rs75641275	C	A	0.143372	Dried fruit intake || id:ukb-b-16576	35.2504
8	0.00167381	8.79995e-09	2	-0.00962821	60231826	421764	ukb-b-16576	rs7582086	T	G	0.468273	Dried fruit intake || id:ukb-b-16576	33.0886
9	0.00168729	6.69993e-10	2	-0.0104154	60718347	421764	ukb-b-16576	rs7599488	T	C	0.426408	Dried fruit intake || id:ukb-b-16576	38.1042
10	0.00167139	2.19989e-12	2	0.01173	101022726	421764	ukb-b-16576	rs4149513	A	G	0.493537	Dried fruit intake || id:ukb-b-16576	49.2539
11	0.00204011	2.1e-08	2	-0.0114381	166183577	421764	ukb-b-16576	rs17184707	T	C	0.212811	Dried fruit intake || id:ukb-b-16576	31.4341
12	0.00185921	1.10002e-13	3	-0.0138099	18763543	421764	ukb-b-16576	rs4269101	G	T	0.718948	Dried fruit intake || id:ukb-b-16576	55.1727
13	0.00193554	7.59994e-09	3	0.0111797	43941406	421764	ukb-b-16576	rs11720884	G	A	0.250137	Dried fruit intake || id:ukb-b-16576	33.3623
14	0.00171869	8.10009e-09	3	0.00991231	147239337	421764	ukb-b-16576	rs57499472	C	T	0.404131	Dried fruit intake || id:ukb-b-16576	33.2625
15	0.0018423	3.89996e-09	4	0.0108465	2862190	421764	ukb-b-16576	rs10026792	A	G	0.290404	Dried fruit intake || id:ukb-b-16576	34.6624
16	0.00167357	1.79999e-08	4	0.00941595	37175523	421764	ukb-b-16576	rs1648404	T	C	0.476112	Dried fruit intake || id:ukb-b-16576	31.6549
17	0.00171452	5.19996e-14	6	-0.0129055	31540429	421764	ukb-b-16576	rs746868	G	C	0.614662	Dried fruit intake || id:ukb-b-16576	56.6584
18	0.00168183	7.19946e-13	6	0.0120673	98547979	421764	ukb-b-16576	rs9385269	T	C	0.524565	Dried fruit intake || id:ukb-b-16576	51.4821
19	0.00277607	8.80035e-12	6	0.0189482	25430149	421764	ukb-b-16576	rs2328887	C	T	0.899467	Dried fruit intake || id:ukb-b-16576	46.5881
20	0.00167714	3.89996e-09	7	-0.00987659	153485282	421764	ukb-b-16576	rs2533273	A	C	0.48453	Dried fruit intake || id:ukb-b-16576	34.6797
21	0.00178604	1.09999e-10	7	-0.0115362	132716502	421764	ukb-b-16576	rs7808471	C	T	0.322136	Dried fruit intake || id:ukb-b-16576	41.7199
22	0.00217099	2.99985e-17	7	0.0183338	2109821	421764	ukb-b-16576	rs11772627	C	G	0.18202	Dried fruit intake || id:ukb-b-16576	71.3164
23	0.00178709	5.1e-09	8	-0.0104463	144258705	421764	ukb-b-16576	rs7829800	G	A	0.671041	Dried fruit intake || id:ukb-b-16576	34.169
24	0.00185722	1.99986e-19	10	0.016739	22058137	421764	ukb-b-16576	rs10740991	C	G	0.717606	Dried fruit intake || id:ukb-b-16576	81.233
25	0.00167167	9.09997e-09	10	0.00960741	64988931	421764	ukb-b-16576	rs7916868	T	A	0.503499	Dried fruit intake || id:ukb-b-16576	33.0302
26	0.00234923	1.29999e-08	10	-0.013361	126723567	421764	ukb-b-16576	rs893856	A	G	0.148988	Dried fruit intake || id:ukb-b-16576	32.3465
27	0.00181919	1.59993e-16	11	-0.015009	66292908	421764	ukb-b-16576	rs10896126	G	A	0.303582	Dried fruit intake || id:ukb-b-16576	68.0687
28	0.00168442	5.69994e-10	11	0.0104396	43622423	421764	ukb-b-16576	rs11037497	C	G	0.446175	Dried fruit intake || id:ukb-b-16576	38.412
29	0.00167077	2.90001e-09	11	0.00991719	95523433	421764	ukb-b-16576	rs1622515	G	A	0.484704	Dried fruit intake || id:ukb-b-16576	35.2325
30	0.00190081	5.10035e-12	12	0.0131215	108618630	421764	ukb-b-16576	rs3764002	T	C	0.261416	Dried fruit intake || id:ukb-b-16576	47.6529
31	0.00167846	1.79999e-08	14	0.0094566	72170969	421764	ukb-b-16576	rs4140799	A	G	0.531856	Dried fruit intake || id:ukb-b-16576	31.743
32	0.00277168	7.10068e-16	14	-0.0223628	22038125	421764	ukb-b-16576	rs34162196	T	C	0.101001	Dried fruit intake || id:ukb-b-16576	65.0978
33	0.00168126	2.59998e-08	14	0.00935902	77433198	421764	ukb-b-16576	rs10129747	G	A	0.530254	Dried fruit intake || id:ukb-b-16576	30.9878
34	0.00174235	8.9e-09	15	-0.0100206	47821612	421764	ukb-b-16576	rs1797235	C	G	0.374623	Dried fruit intake || id:ukb-b-16576	33.0763
35	0.00258382	4.39997e-08	15	-0.0141434	45319982	421764	ukb-b-16576	rs11632215	C	A	0.120179	Dried fruit intake || id:ukb-b-16576	29.9629
36	0.00167238	4.30002e-08	16	-0.0091646	73602926	421764	ukb-b-16576	rs862227	G	A	0.458327	Dried fruit intake || id:ukb-b-16576	30.0301
37	0.00171571	6.80002e-09	16	0.00994346	52105988	421764	ukb-b-16576	rs1582322	G	A	0.604805	Dried fruit intake || id:ukb-b-16576	33.5882
38	0.00226174	3.2e-09	17	0.0133946	56419228	421764	ukb-b-16576	rs62084586	C	T	0.165729	Dried fruit intake || id:ukb-b-16576	35.0731
39	0.00293795	1.40001e-08	17	-0.0166666	1373612	421764	ukb-b-16576	rs8081370	T	C	0.910232	Dried fruit intake || id:ukb-b-16576	32.1814
40	0.00167202	7.70016e-13	18	0.0119836	21117571	421764	ukb-b-16576	rs4800488	A	C	0.489858	Dried fruit intake || id:ukb-b-16576	51.3679
41	0.00197514	5.89997e-09	18	0.0114962	57850583	421764	ukb-b-16576	rs17175518	A	C	0.232775	Dried fruit intake || id:ukb-b-16576	33.8776
42	0.0018176	4.90004e-08	18	0.00991215	60233646	421764	ukb-b-16576	rs11152349	A	G	0.302856	Dried fruit intake || id:ukb-b-16576	29.7399
43	0.00231362	6.70039e-18	19	0.0199445	45411941	421764	ukb-b-16576	rs429358	C	G	0.312926	Dried fruit intake || id:ukb-b-16576	74.3126
	samplesize.exposure	se.exposure	pval.exposure	beta.exposure	chr.exposure	pos.exposure	id.exposure	SNP	effect_allele.exposure	other_allele.exposure	eaf.exposure	exposure	F value
1	448651	0.00156216	5.69994e-09	0.0091021	1	153913770	ukb-b-8089	rs2252508	G	A	0.480256	Cooked vegetable intake || id:ukb-b-8089	33.9494
2	448651	0.00208302	5.30005e-09	-0.0121578	2	172525884	ukb-b-8089	rs2102738	C	A	0.172403	Cooked vegetable intake || id:ukb-b-8089	34.0662
3	448651	0.00156423	7.8001e-11	0.0101744	2	104159785	ukb-b-8089	rs4851029	G	T	0.526969	Cooked vegetable intake || id:ukb-b-8089	42.3074
4	448651	0.00159079	1.20005e-13	0.0117995	3	25121444	ukb-b-8089	rs12629972	C	T	0.588311	Cooked vegetable intake || id:ukb-b-8089	55.0176
5	448651	0.0018547	4.30002e-08	-0.0101604	4	42137653	ukb-b-8089	rs28450747	A	G	0.23257	Cooked vegetable intake || id:ukb-b-8089	30.0106
6	448651	0.00174063	3.69999e-08	0.00958122	5	141217079	ukb-b-8089	rs1816263	C	T	0.280188	Cooked vegetable intake || id:ukb-b-8089	30.299
7	448651	0.00160923	2.1e-09	-0.00964215	6	31005139	ukb-b-8089	rs2844672	A	G	0.624125	Cooked vegetable intake || id:ukb-b-8089	35.9014
8	448651	0.00161897	1.40001e-08	0.00918737	8	10266706	ukb-b-8089	rs12550717	A	G	0.372413	Cooked vegetable intake || id:ukb-b-8089	32.2036
9	448651	0.00163687	1.80011e-11	0.0110063	9	96345328	ukb-b-8089	rs10156602	G	A	0.361369	Cooked vegetable intake || id:ukb-b-8089	45.2121
10	448651	0.00183004	1.40001e-08	0.0103715	9	83121545	ukb-b-8089	rs11138705	C	G	0.757204	Cooked vegetable intake || id:ukb-b-8089	32.119
11	448651	0.0015679	1.6e-09	-0.00945755	10	118040352	ukb-b-8089	rs2052063	T	C	0.515902	Cooked vegetable intake || id:ukb-b-8089	36.3848
12	448651	0.00159767	2.5e-08	-0.00890406	11	84788804	ukb-b-8089	rs349062	C	G	0.39275	Cooked vegetable intake || id:ukb-b-8089	31.06
13	448651	0.00163223	4.60045e-11	-0.0107461	11	13349559	ukb-b-8089	rs28711392	C	T	0.367132	Cooked vegetable intake || id:ukb-b-8089	43.345
14	448651	0.00168589	1.29999e-08	-0.0095798	13	59474383	ukb-b-8089	rs10161952	C	A	0.31274	Cooked vegetable intake || id:ukb-b-8089	32.289
15	448651	0.00159054	8.30042e-11	0.0103316	16	53800954	ukb-b-8089	rs1421085	C	T	0.40346	Cooked vegetable intake || id:ukb-b-8089	42.1935
16	448651	0.00161465	4.49987e-13	0.0116877	19	49259529	ukb-b-8089	rs838133	G	A	0.549575	Cooked vegetable intake || id:ukb-b-8089	52.3964
17	448651	0.00192208	3.89996e-08	0.0105584	22	48977215	ukb-b-8089	rs34155012	T	C	0.227386	Cooked vegetable intake || id:ukb-b-8089	30.1754
	pval.exposure	se.exposure	chr.exposure	samplesize.exposure	beta.exposure	pos.exposure	id.exposure	SNP	effect_allele.exposure	other_allele.exposure	eaf.exposure	exposure	F value
1	2.69998e-08	0.00188288	4	461900	-0.0104646	140870515	ukb-b-8006	rs9997448	T	C	0.369236	Poultry intake || id:ukb-b-8006	30.8887
2	3.69999e-09	0.00194283	8	461900	0.011458	144258705	ukb-b-8006	rs7829800	G	A	0.670759	Poultry intake || id:ukb-b-8006	34.7815
3	1.09999e-09	0.00181745	9	461900	0.0110747	15664421	ukb-b-8006	rs7046351	A	T	0.509739	Poultry intake || id:ukb-b-8006	37.1312
4	1.7e-08	0.00192936	15	461900	-0.0108759	78894339	ukb-b-8006	rs1051730	A	G	0.331381	Poultry intake || id:ukb-b-8006	31.7763
5	1.6e-08	0.00185899	16	461900	0.0105123	6163838	ukb-b-8006	rs9923768	A	G	0.59853	Poultry intake || id:ukb-b-8006	31.9773
6	5.89997e-09	0.00188211	18	461900	0.0109515	21070280	ukb-b-8006	rs2565017	A	G	0.372697	Poultry intake || id:ukb-b-8006	33.8577
7	4.20001e-08	0.00190089	19	461900	-0.0104197	19476365	ukb-b-8006	rs2965200	A	G	0.640011	Poultry intake || id:ukb-b-8006	30.0467
8	4.70002e-08	0.00205323	20	461900	0.0112177	50999841	ukb-b-8006	rs2426440	G	A	0.732602	Poultry intake || id:ukb-b-8006	29.8492
	chr.exposure	beta.exposure	pos.exposure	pval.exposure	samplesize.exposure	se.exposure	id.exposure	SNP	effect_allele.exposure	other_allele.exposure	eaf.exposure	exposure	F value
1	1	-0.00995273	45962409	1.40001e-08	460162	0.00175408	ukb-b-5640	rs11211124	C	T	0.230603	Pork intake || id:ukb-b-5640	32.1948
2	2	0.0110847	155751852	1e-08	460162	0.00193678	ukb-b-5640	rs9973426	G	A	0.176598	Pork intake || id:ukb-b-5640	32.7557
3	3	0.00844615	81910489	4.20001e-08	460162	0.00154097	ukb-b-5640	rs7641973	A	G	0.353362	Pork intake || id:ukb-b-5640	30.042
4	5	-0.0104266	115641827	2.19999e-09	460162	0.00174217	ukb-b-5640	rs254152	G	C	0.23498	Pork intake || id:ukb-b-5640	35.8183
5	6	-0.0114715	26186200	1.80011e-11	460162	0.00170628	ukb-b-5640	rs9379832	G	A	0.255452	Pork intake || id:ukb-b-5640	45.2001
6	9	0.00897557	34269732	1.29999e-09	460162	0.00147851	ukb-b-5640	rs10972033	T	G	0.45643	Pork intake || id:ukb-b-5640	36.8532
7	9	-0.0109832	15681694	1e-13	460162	0.001477	ukb-b-5640	rs1355171	A	C	0.488844	Pork intake || id:ukb-b-5640	55.2964
8	10	0.0115919	125127645	9.59997e-09	460162	0.0020206	ukb-b-5640	rs34161520	G	C	0.160381	Pork intake || id:ukb-b-5640	32.9116
9	12	-0.0150846	38446861	4.09996e-08	460162	0.00274837	ukb-b-5640	rs2387807	T	C	0.077893	Pork intake || id:ukb-b-5640	30.1243
10	15	0.00879226	93446869	4e-09	460162	0.0014944	ukb-b-5640	rs4146837	T	C	0.455561	Pork intake || id:ukb-b-5640	34.6152
11	16	-0.00895091	74166991	1.6e-09	460162	0.00148347	ukb-b-5640	rs3964074	C	T	0.546932	Pork intake || id:ukb-b-5640	36.4063
12	18	0.00840935	74196202	2.1e-08	460162	0.00150083	ukb-b-5640	rs36124222	C	T	0.433239	Pork intake || id:ukb-b-5640	31.3951
13	19	-0.0123637	45422160	5.60015e-11	460162	0.00188666	ukb-b-5640	rs12721051	G	C	0.188393	Pork intake || id:ukb-b-5640	42.9447
14	19	0.0108944	49259529	8.99912e-13	460162	0.00152491	ukb-b-5640	rs838133	G	A	0.549354	Pork intake || id:ukb-b-5640	51.0409
	samplesize.exposure	beta.exposure	pos.exposure	chr.exposure	pval.exposure	se.exposure	id.exposure	SNP	effect_allele.exposure	other_allele.exposure	eaf.exposure	exposure	F value
1	461053	-0.0102001	97743702	1	9.80009e-09	0.00177865	ukb-b-2862	rs11165829	G	C	0.35997	Beef intake || id:ukb-b-2862	32.8873
2	461053	-0.0113754	205308591	1	1.29999e-09	0.00187563	ukb-b-2862	rs1105388	T	C	0.300147	Beef intake || id:ukb-b-2862	36.7823
3	461053	-0.0137797	72940273	1	6.79986e-15	0.00176936	ukb-b-2862	rs10789340	G	A	0.626712	Beef intake || id:ukb-b-2862	60.6523
4	461053	-0.0122159	33866464	2	1.5e-08	0.00215779	ukb-b-2862	rs1470610	C	G	0.196185	Beef intake || id:ukb-b-2862	32.0503
5	461053	-0.00968628	147946069	2	2.39999e-08	0.00173523	ukb-b-2862	rs62169335	T	C	0.543241	Beef intake || id:ukb-b-2862	31.1602
6	461053	0.0133533	71034748	3	9.60064e-15	0.00172438	ukb-b-2862	rs4676964	T	C	0.510605	Beef intake || id:ukb-b-2862	59.9669
7	461053	-0.0148447	26180634	6	2.80027e-14	0.00195102	ukb-b-2862	rs62396185	C	G	0.260057	Beef intake || id:ukb-b-2862	57.8921
8	461053	0.00954846	97819047	7	2.39999e-08	0.00171063	ukb-b-2862	rs7791463	A	G	0.534781	Beef intake || id:ukb-b-2862	31.1569
9	461053	-0.0280593	10126532	8	3.40001e-08	0.00508482	ukb-b-2862	rs79809011	A	G	0.029465	Beef intake || id:ukb-b-2862	30.4511
10	461053	-0.0137626	15568070	9	1.10002e-15	0.00171589	ukb-b-2862	rs9407624	A	T	0.488187	Beef intake || id:ukb-b-2862	64.3313
11	461053	-0.0126658	11526198	9	1.5e-09	0.00209611	ukb-b-2862	rs10959890	C	T	0.212297	Beef intake || id:ukb-b-2862	36.5121
12	461053	0.00984097	65317045	10	8.9e-09	0.00171131	ukb-b-2862	rs12247907	C	G	0.485752	Beef intake || id:ukb-b-2862	33.0688
13	461053	-0.0121232	53800954	16	3.50026e-12	0.00174274	ukb-b-2862	rs1421085	C	T	0.403433	Beef intake || id:ukb-b-2862	48.3915
14	461053	-0.0103387	53412903	18	1.7e-09	0.00171651	ukb-b-2862	rs784251	T	C	0.477649	Beef intake || id:ukb-b-2862	36.2777
15	461053	-0.0148514	45411941	19	3.59998e-10	0.00236847	ukb-b-2862	rs429358	C	T	0.154226	Beef intake || id:ukb-b-2862	39.3187
16	461053	0.0150187	42588999	19	4.60002e-08	0.00274812	ukb-b-2862	rs11878917	A	G	0.109688	Beef intake || id:ukb-b-2862	29.8671
17	461053	0.0139249	41797547	22	2.90001e-11	0.00209282	ukb-b-2862	rs132901	T	C	0.787662	Beef intake || id:ukb-b-2862	44.2711
	beta.exposure	chr.exposure	se.exposure	pval.exposure	pos.exposure	samplesize.exposure	id.exposure	SNP	effect_allele.exposure	other_allele.exposure	eaf.exposure	exposure	F value
1	0.00589168	1	0.00106968	3.59998e-08	159613805	64938	ukb-b-14746	rs2808659	A	G	0.090534	|| id:ukb-b-14746	30.3369
2	0.0129262	1	0.00282805	4.90004e-06	53901405	64938	ukb-b-14746	rs115028397	T	C	0.012992	|| id:ukb-b-14746	20.8914
3	0.0134294	1	0.00290044	3.69999e-06	42038763	64938	ukb-b-14746	rs75201015	C	T	0.011387	|| id:ukb-b-14746	21.4381
4	0.0094155	1	0.00203203	3.59998e-06	196373409	64938	ukb-b-14746	rs149134269	A	G	0.024311	|| id:ukb-b-14746	21.4697
5	0.0140915	1	0.0028189	5.80003e-07	194461500	64938	ukb-b-14746	rs114505698	C	G	0.01407	|| id:ukb-b-14746	24.9894
6	0.00990741	1	0.00211808	2.90001e-06	90154907	64938	ukb-b-14746	rs12064617	A	G	0.021416	|| id:ukb-b-14746	21.8794
7	0.00874646	1	0.0017053	2.90001e-07	33656415	64938	ukb-b-14746	rs74919141	A	G	0.033762	|| id:ukb-b-14746	26.3065
8	0.0130856	2	0.00245368	9.69996e-08	46066849	64938	ukb-b-14746	rs55990710	A	T	0.015771	|| id:ukb-b-14746	28.4414
9	0.0168207	2	0.00324574	2.19999e-07	10665513	64938	ukb-b-14746	rs138084455	T	C	0.01024	|| id:ukb-b-14746	26.8572
10	0.0113748	2	0.00232842	1e-06	20942885	64938	ukb-b-14746	rs72784354	T	C	0.017401	|| id:ukb-b-14746	23.8652
11	0.01163	2	0.0023898	1.09999e-06	190650430	64938	ukb-b-14746	rs5742940	A	G	0.017421	|| id:ukb-b-14746	23.683
12	0.0109395	2	0.00238074	4.30002e-06	240476936	64938	ukb-b-14746	rs74002881	T	C	0.020549	|| id:ukb-b-14746	21.114
13	0.0189112	2	0.00367631	2.69998e-07	206491524	64938	ukb-b-14746	rs144063850	G	A	0.008006	|| id:ukb-b-14746	26.4615
14	0.0137736	2	0.00292298	2.5e-06	43055666	64938	ukb-b-14746	rs188857983	C	A	0.01125	|| id:ukb-b-14746	22.2046
15	0.0121302	2	0.00247982	1e-06	125661232	64938	ukb-b-14746	rs74525102	C	A	0.016276	|| id:ukb-b-14746	23.9274
16	0.0147375	2	0.00286168	2.59998e-07	84250712	64938	ukb-b-14746	rs186181876	A	G	0.012892	|| id:ukb-b-14746	26.522
17	0.0089352	3	0.00175863	3.79997e-07	29545682	64938	ukb-b-14746	rs35976064	T	C	0.031006	|| id:ukb-b-14746	25.8143
18	0.0154763	3	0.00276007	2.1e-08	34897350	64938	ukb-b-14746	rs140747487	A	G	0.012504	|| id:ukb-b-14746	31.4408
19	0.00948424	3	0.00207171	4.70002e-06	8413015	64938	ukb-b-14746	rs114108536	G	A	0.02283	|| id:ukb-b-14746	20.9579
20	0.0199774	3	0.00431053	3.59998e-06	125746492	64938	ukb-b-14746	rs144509894	A	G	0.005645	|| id:ukb-b-14746	21.4791
21	0.0213644	4	0.00409259	1.79999e-07	186448766	64938	ukb-b-14746	rs116077835	T	C	0.005826	|| id:ukb-b-14746	27.2512
22	0.00533654	4	0.00107466	6.80002e-07	150854196	64938	ukb-b-14746	rs17688110	C	T	0.087849	|| id:ukb-b-14746	24.6591
23	0.0130994	4	0.00277592	2.39999e-06	187899635	64938	ukb-b-14746	rs151163598	T	C	0.013325	|| id:ukb-b-14746	22.2684
24	0.00465337	5	0.000980808	2.1e-06	10156158	64938	ukb-b-14746	rs6554575	G	T	0.109376	|| id:ukb-b-14746	22.5096
25	0.00975361	5	0.00212735	4.49997e-06	138599375	64938	ukb-b-14746	rs149425396	G	C	0.023571	|| id:ukb-b-14746	21.021
26	0.0152662	5	0.00332716	4.49997e-06	141557405	64938	ukb-b-14746	rs143578999	A	G	0.008507	|| id:ukb-b-14746	21.053
27	-0.00394063	5	0.000816927	1.40001e-06	97993896	64938	ukb-b-14746	rs457294	T	C	0.168697	|| id:ukb-b-14746	23.2683
28	0.0061541	6	0.00126426	1.09999e-06	111149129	64938	ukb-b-14746	rs72952065	C	T	0.062807	|| id:ukb-b-14746	23.695
29	0.0157043	6	0.00330428	2e-06	168066150	64938	ukb-b-14746	rs145421886	G	A	0.011765	|| id:ukb-b-14746	22.5883
30	0.0111361	6	0.00221354	4.90004e-07	49646270	64938	ukb-b-14746	rs112300474	A	C	0.019295	|| id:ukb-b-14746	25.31
31	0.00536148	6	0.00106991	5.39995e-07	83320368	64938	ukb-b-14746	rs72908058	G	A	0.088936	|| id:ukb-b-14746	25.1116
32	-0.00297131	7	0.00063143	2.5e-06	28545810	64938	ukb-b-14746	rs217514	C	T	0.362738	|| id:ukb-b-14746	22.1435
33	0.0123002	7	0.00263519	2.99999e-06	117355510	64938	ukb-b-14746	rs73215950	G	A	0.015488	|| id:ukb-b-14746	21.7872
34	0.00616868	7	0.00126083	1e-06	78593548	64938	ukb-b-14746	rs10281272	T	A	0.062541	|| id:ukb-b-14746	23.9371
35	0.00685363	8	0.0014518	2.30001e-06	96733329	64938	ukb-b-14746	rs3134489	T	C	0.049111	|| id:ukb-b-14746	22.2858
36	0.0117012	8	0.00242034	1.29999e-06	128444775	64938	ukb-b-14746	rs150869774	C	T	0.016612	|| id:ukb-b-14746	23.3727
37	0.00372345	9	0.000790723	2.5e-06	114643711	64938	ukb-b-14746	rs10981135	C	G	0.180838	|| id:ukb-b-14746	22.1739
38	0.0104524	9	0.00192312	5.49997e-08	93097665	64938	ukb-b-14746	rs73496482	C	A	0.026308	|| id:ukb-b-14746	29.5406
39	0.0109379	11	0.00239233	4.79999e-06	79571606	64938	ukb-b-14746	rs11238016	A	G	0.01647	|| id:ukb-b-14746	20.9038
40	-0.0036245	11	0.000713517	3.79997e-07	132875470	64938	ukb-b-14746	rs1395502	A	T	0.758913	|| id:ukb-b-14746	25.804
41	0.00304058	13	0.000653945	3.29997e-06	95342732	64938	ukb-b-14746	rs9301989	C	T	0.31759	|| id:ukb-b-14746	21.6187
42	0.0177322	15	0.00366758	1.29999e-06	91007729	64938	ukb-b-14746	rs143728243	T	C	0.007719	|| id:ukb-b-14746	23.3758
43	0.019217	16	0.00419873	4.70002e-06	87972269	64938	ukb-b-14746	rs147611679	T	C	0.005775	|| id:ukb-b-14746	20.9476
44	0.0122464	16	0.00252265	1.2e-06	7048508	64938	ukb-b-14746	rs118099326	A	G	0.019317	|| id:ukb-b-14746	23.5669
45	0.0104585	17	0.00220568	2.1e-06	74971946	64938	ukb-b-14746	rs111688892	A	T	0.021132	|| id:ukb-b-14746	22.483
46	0.0132645	18	0.00272385	1.09999e-06	13867385	64938	ukb-b-14746	rs143695299	T	G	0.013387	|| id:ukb-b-14746	23.7146
47	0.00549425	18	0.00104596	1.5e-07	24370029	64938	ukb-b-14746	rs72878659	T	C	0.093766	|| id:ukb-b-14746	27.5922
48	0.0139116	18	0.00280113	6.80002e-07	31494503	64938	ukb-b-14746	rs147372171	C	A	0.012832	|| id:ukb-b-14746	24.6654
49	0.0176973	18	0.00366409	1.40001e-06	45876747	64938	ukb-b-14746	rs58783475	A	G	0.007232	|| id:ukb-b-14746	23.3282
50	0.0145627	19	0.00315925	4e-06	9614798	64938	ukb-b-14746	rs117123413	C	T	0.009317	|| id:ukb-b-14746	21.2479
51	0.00990234	19	0.00204178	1.2e-06	43950298	64938	ukb-b-14746	rs116918010	C	T	0.022537	|| id:ukb-b-14746	23.5211
52	0.0147994	19	0.00307655	1.5e-06	58331797	64938	ukb-b-14746	rs141887614	A	G	0.011277	|| id:ukb-b-14746	23.1398
53	0.0150561	20	0.0029885	4.70002e-07	59526185	64938	ukb-b-14746	rs6128982	A	G	0.010506	|| id:ukb-b-14746	25.3816
54	0.014436	20	0.00298658	1.29999e-06	35983995	64938	ukb-b-14746	rs75589235	G	A	0.010479	|| id:ukb-b-14746	23.3639
55	0.0100283	20	0.00203693	8.50002e-07	1749682	64938	ukb-b-14746	rs74510013	T	C	0.022906	|| id:ukb-b-14746	24.2383
56	0.00923687	22	0.00195671	2.39999e-06	31242332	64938	ukb-b-14746	rs146893734	T	C	0.025488	|| id:ukb-b-14746	22.2842
57	0.0209311	22	0.00416631	5.1e-07	40937635	64938	ukb-b-14746	rs138793955	T	C	0.005735	|| id:ukb-b-14746	25.2395
	pval.exposure	chr.exposure	samplesize.exposure	se.exposure	beta.exposure	pos.exposure	id.exposure	SNP	effect_allele.exposure	other_allele.exposure	eaf.exposure	exposure	F value
1	3.89996e-06	1	64949	0.00684828	-0.0316214	21988976	ukb-b-4414	rs6693446	T	C	0.113382	|| id:ukb-b-4414	21.3206
2	3.2e-08	1	64949	0.0135621	0.0750249	181798877	ukb-b-4414	rs143523506	G	T	0.027287	|| id:ukb-b-4414	30.6025
3	1.09999e-06	2	64949	0.0150676	0.0733332	117576647	ukb-b-4414	rs145150281	C	T	0.023441	|| id:ukb-b-4414	23.6872
4	1.6e-06	4	64949	0.00694531	0.0333407	190101569	ukb-b-4414	rs66626876	G	T	0.108743	|| id:ukb-b-4414	23.0444
5	7.39997e-07	6	64949	0.0101187	0.0501025	147125077	ukb-b-4414	rs116340177	G	T	0.047468	|| id:ukb-b-4414	24.5171
6	3.79997e-07	6	64949	0.0200393	0.101819	136980042	ukb-b-4414	rs117334069	T	C	0.013814	|| id:ukb-b-4414	25.8162
7	9.49992e-09	7	64949	0.0134062	0.0769557	125406799	ukb-b-4414	rs74871396	G	T	0.026505	|| id:ukb-b-4414	32.9511
8	1.09999e-06	8	64949	0.0103576	0.0504585	54761801	ukb-b-4414	rs35073044	T	A	0.050274	|| id:ukb-b-4414	23.7329
9	2.19999e-08	11	64949	0.00434391	-0.0243051	134821821	ukb-b-4414	rs6590783	G	A	0.448161	|| id:ukb-b-4414	31.3064
10	7.19996e-07	15	64949	0.00596484	-0.029559	60567834	ukb-b-4414	rs66799945	A	G	0.154532	|| id:ukb-b-4414	24.5574
11	1.09999e-06	17	64949	0.0202378	0.0984936	26511740	ukb-b-4414	rs141192377	A	G	0.011775	|| id:ukb-b-4414	23.6859
12	2e-06	20	64949	0.00479549	-0.0228191	39763534	ukb-b-4414	rs8116059	C	T	0.287727	|| id:ukb-b-4414	22.6428
	chr.exposure	pos.exposure	beta.exposure	se.exposure	pval.exposure	samplesize.exposure	id.exposure	SNP	effect_allele.exposure	other_allele.exposure	eaf.exposure	exposure	F value
1	2	45153508	0.00512073	0.00050107	1.62032e-24	365842	ebi-a-GCST90096906	rs549814	T	C	NA	Cheese consumption || id:ebi-a-GCST90096906	104.44
2	2	166185240	0.00292356	0.000535898	4.88517e-08	365842	ebi-a-GCST90096906	rs3769941	G	A	NA	Cheese consumption || id:ebi-a-GCST90096906	29.7618
3	3	49920571	-0.00261732	0.000470013	2.56779e-08	365842	ebi-a-GCST90096906	rs9843653	C	T	NA	Cheese consumption || id:ebi-a-GCST90096906	31.0094
4	6	26116424	0.00347743	0.000635171	4.38026e-08	365842	ebi-a-GCST90096906	rs707896	A	G	NA	Cheese consumption || id:ebi-a-GCST90096906	29.9734
5	8	9173358	-0.00275866	0.000473402	5.63274e-09	365842	ebi-a-GCST90096906	rs7012814	A	G	NA	Cheese consumption || id:ebi-a-GCST90096906	33.9575
6	9	88029000	0.00421994	0.000722514	5.2002e-09	365842	ebi-a-GCST90096906	rs3911016	G	T	NA	Cheese consumption || id:ebi-a-GCST90096906	34.113
7	10	99797468	0.00271443	0.000494642	4.07277e-08	365842	ebi-a-GCST90096906	rs11189472	A	C	NA	Cheese consumption || id:ebi-a-GCST90096906	30.1145
8	11	65599656	-0.00358174	0.000630199	1.31962e-08	365842	ebi-a-GCST90096906	rs77779142	T	C	NA	Cheese consumption || id:ebi-a-GCST90096906	32.3022
9	12	49987929	0.00364711	0.000592457	7.46483e-10	365842	ebi-a-GCST90096906	rs7965658	A	G	NA	Cheese consumption || id:ebi-a-GCST90096906	37.8952
10	13	58313302	-0.00364584	0.00053304	7.93597e-12	365842	ebi-a-GCST90096906	rs17262885	A	G	NA	Cheese consumption || id:ebi-a-GCST90096906	46.7817
11	14	30159698	-0.00284241	0.000477157	2.56957e-09	365842	ebi-a-GCST90096906	rs11847410	C	T	NA	Cheese consumption || id:ebi-a-GCST90096906	35.4855
12	16	8276343	0.00273242	0.000471957	7.05749e-09	365842	ebi-a-GCST90096906	rs9933427	G	A	NA	Cheese consumption || id:ebi-a-GCST90096906	33.5189
13	18	21143739	0.00272207	0.000470407	7.18141e-09	365842	ebi-a-GCST90096906	rs2960578	G	T	NA	Cheese consumption || id:ebi-a-GCST90096906	33.4851
14	18	44819849	0.00283795	0.000477218	2.73332e-09	365842	ebi-a-GCST90096906	rs10164176	C	T	NA	Cheese consumption || id:ebi-a-GCST90096906	35.3652
15	20	35554361	0.00339955	0.000507087	2.02675e-11	365842	ebi-a-GCST90096906	rs6030200	A	G	NA	Cheese consumption || id:ebi-a-GCST90096906	44.9446
16	21	42024195	-0.0030683	0.000551166	2.59275e-08	365842	ebi-a-GCST90096906	rs112362785	G	T	NA	Cheese consumption || id:ebi-a-GCST90096906	30.9907
17	22	41884954	0.0028983	0.000507979	1.15968e-08	365842	ebi-a-GCST90096906	rs738140	G	A	NA	Cheese consumption || id:ebi-a-GCST90096906	32.5533
	chr.exposure	pos.exposure	beta.exposure	se.exposure	pval.exposure	samplesize.exposure	id.exposure	SNP	effect_allele.exposure	other_allele.exposure	eaf.exposure	exposure	F value
1	8	8096004	-0.00327924	0.0005606	4.93003e-09	312220	ebi-a-GCST90096921	rs2945247	A	G	NA	Processed meat consumption || id:ebi-a-GCST90096921	34.2169
2	11	31210500	-0.00333095	0.000610331	4.82581e-08	312220	ebi-a-GCST90096921	rs67707190	G	A	NA	Processed meat consumption || id:ebi-a-GCST90096921	29.7855
3	17	5275918	0.0030212	0.000552846	4.63394e-08	312220	ebi-a-GCST90096921	rs3026096	A	G	NA	Processed meat consumption || id:ebi-a-GCST90096921	29.8642
4	17	36136634	0.0052953	0.000963046	3.83054e-08	312220	ebi-a-GCST90096921	rs76009609	G	T	NA	Processed meat consumption || id:ebi-a-GCST90096921	30.2334
5	19	49259529	0.00361413	0.00057174	2.594e-10	312220	ebi-a-GCST90096921	rs838133	G	A	NA	Processed meat consumption || id:ebi-a-GCST90096921	39.9586
6	20	43391186	-0.00360384	0.000595909	1.46987e-09	312220	ebi-a-GCST90096921	rs17404096	C	T	NA	Processed meat consumption || id:ebi-a-GCST90096921	36.5739
	beta.exposure	pval.exposure	samplesize.exposure	se.exposure	pos.exposure	chr.exposure	id.exposure	SNP	effect_allele.exposure	other_allele.exposure	eaf.exposure	exposure	F value
1	-0.0361185	2.5e-06	64979	0.00766833	112869409	1	ukb-b-16202	rs1936052	T	C	0.155936	|| id:ukb-b-16202	22.1849
2	-0.0266889	1.40001e-06	64979	0.00553072	34362545	1	ukb-b-16202	rs6660246	C	A	0.450266	|| id:ukb-b-16202	23.2862
3	-0.134712	1.5e-06	64979	0.0280049	239923493	1	ukb-b-16202	rs12126792	G	A	0.011509	|| id:ukb-b-16202	23.139
4	-0.055803	2.39999e-06	64979	0.0118339	75682041	4	ukb-b-16202	rs77547747	C	T	0.056418	|| id:ukb-b-16202	22.2361
5	0.0276423	3.69999e-06	64979	0.00597629	138710576	5	ukb-b-16202	rs6596473	C	G	0.299056	|| id:ukb-b-16202	21.3937
6	-0.0691153	2.39999e-06	64979	0.0146553	56842667	6	ukb-b-16202	rs62417408	G	A	0.037772	|| id:ukb-b-16202	22.2412
7	-0.107091	8.99995e-08	64979	0.0200309	124357253	8	ukb-b-16202	rs16898247	A	G	0.018968	|| id:ukb-b-16202	28.5828
8	-0.0276722	3.69999e-06	64979	0.00598182	139014806	9	ukb-b-16202	rs13295574	A	G	0.303383	|| id:ukb-b-16202	21.4003
9	0.0830829	2.99999e-06	64979	0.0177899	8125582	10	ukb-b-16202	rs3829931	A	T	0.973235	|| id:ukb-b-16202	21.811
10	-0.121685	1.79999e-06	64979	0.0254964	67099770	10	ukb-b-16202	rs17800766	C	T	0.011673	|| id:ukb-b-16202	22.778
11	-0.0278722	1.79999e-06	64979	0.00584016	135051562	10	ukb-b-16202	rs2998143	G	A	0.603581	|| id:ukb-b-16202	22.7768
12	-0.0265212	4.20001e-06	64979	0.00576207	92025752	13	ukb-b-16202	rs4771831	A	G	0.351886	|| id:ukb-b-16202	21.185
13	-0.132301	4.39997e-06	64979	0.0288061	48758537	16	ukb-b-16202	rs116995905	T	C	0.009812	|| id:ukb-b-16202	21.0939
14	0.0543804	1.29999e-06	64979	0.0112221	54783923	19	ukb-b-16202	rs366337	G	A	0.936764	|| id:ukb-b-16202	23.4821
15	0.0977133	4.20001e-06	64979	0.0212277	43746623	22	ukb-b-16202	rs117731008	A	G	0.016818	|| id:ukb-b-16202	21.1886
16	0.0468481	3.2e-06	64979	0.0100556	25237108	22	ukb-b-16202	rs5760695	C	T	0.086598	|| id:ukb-b-16202	21.7054
	chr.exposure	beta.exposure	samplesize.exposure	se.exposure	pval.exposure	pos.exposure	id.exposure	SNP	effect_allele.exposure	other_allele.exposure	eaf.exposure	exposure	F value
1	1	0.0295741	62991	0.00637063	3.40001e-06	95575763	ukb-b-17406	rs12119164	G	A	0.742193	|| id:ukb-b-17406	21.5505
2	1	0.0404149	62991	0.00838208	1.40001e-06	22044929	ukb-b-17406	rs692790	C	T	0.874331	|| id:ukb-b-17406	23.2477
3	2	-0.063514	62991	0.0126784	5.49997e-07	72038130	ukb-b-17406	rs74977546	A	G	0.052896	|| id:ukb-b-17406	25.0963
4	3	-0.108795	62991	0.0234115	3.40001e-06	163575879	ukb-b-17406	rs149577802	T	C	0.015116	|| id:ukb-b-17406	21.5953
5	10	0.025976	62991	0.00560984	3.59998e-06	61893898	ukb-b-17406	rs3213829	G	T	0.546482	|| id:ukb-b-17406	21.4409
6	14	0.0789545	62991	0.0147682	8.99995e-08	100960862	ukb-b-17406	rs117669768	A	G	0.038236	|| id:ukb-b-17406	28.5824
7	16	-0.0289453	62991	0.00597696	1.29999e-06	82810664	ukb-b-17406	rs2126371	T	C	0.317531	|| id:ukb-b-17406	23.4528
8	16	0.0476864	62991	0.0103813	4.39997e-06	61692702	ukb-b-17406	rs117219913	C	T	0.07834	|| id:ukb-b-17406	21.1002
9	20	-0.053135	62991	0.0115717	4.39997e-06	7924733	ukb-b-17406	rs909570	A	G	0.938952	|| id:ukb-b-17406	21.0847
	se.exposure	pos.exposure	chr.exposure	beta.exposure	pval.exposure	samplesize.exposure	id.exposure	SNP	effect_allele.exposure	other_allele.exposure	eaf.exposure	exposure	F value
1	0.0162809	172810049	1	-0.0786243	1.40001e-06	64979	ukb-b-7864	rs188211816	A	G	0.029475	|| id:ukb-b-7864	23.3215
2	0.00598463	158307375	2	0.0342533	1e-08	64979	ukb-b-7864	rs155599	C	T	0.705232	|| id:ukb-b-7864	32.759
3	0.00553405	115406478	3	-0.0292449	1.29999e-07	64979	ukb-b-7864	rs3772928	C	T	0.575413	|| id:ukb-b-7864	27.9263
4	0.0192811	91118956	4	-0.0897347	3.29997e-06	64979	ukb-b-7864	rs141933624	A	G	0.021473	|| id:ukb-b-7864	21.6599
5	0.0206841	103988054	4	-0.0989483	1.7e-06	64979	ukb-b-7864	rs183178622	T	C	0.018261	|| id:ukb-b-7864	22.8846
6	0.0106104	153476869	5	-0.0505124	1.89998e-06	64979	ukb-b-7864	rs77806858	C	T	0.070369	|| id:ukb-b-7864	22.6638
7	0.0197234	120371988	6	0.0919531	3.09999e-06	64979	ukb-b-7864	rs12198456	T	C	0.018652	|| id:ukb-b-7864	21.7355
8	0.02738	21550838	8	-0.127176	3.40001e-06	64979	ukb-b-7864	rs74640671	T	C	0.010958	|| id:ukb-b-7864	21.5746
9	0.0149768	2601269	10	0.0708635	2.19999e-06	64979	ukb-b-7864	rs12412051	C	G	0.034366	|| id:ukb-b-7864	22.3876
10	0.00595181	103993635	11	-0.0273612	4.30002e-06	64979	ukb-b-7864	rs361294	C	A	0.691303	|| id:ukb-b-7864	21.1335
11	0.00572659	14163360	11	0.0283412	7.49998e-07	64979	ukb-b-7864	rs12226112	T	G	0.341372	|| id:ukb-b-7864	24.4931
12	0.00553964	90476979	13	0.0255037	4.09996e-06	64979	ukb-b-7864	rs9560457	T	C	0.40416	|| id:ukb-b-7864	21.1955
13	0.0114138	80883798	14	-0.0534963	2.80001e-06	64979	ukb-b-7864	rs10138490	C	T	0.060543	|| id:ukb-b-7864	21.9678
14	0.0264416	22113999	14	-0.122024	3.89996e-06	64979	ukb-b-7864	rs34938615	G	A	0.011377	|| id:ukb-b-7864	21.2968
15	0.00553457	48911591	16	-0.0257861	3.2e-06	64979	ukb-b-7864	rs7205927	C	A	0.411922	|| id:ukb-b-7864	21.7072
16	0.0155965	54972918	19	-0.071266	4.90004e-06	64979	ukb-b-7864	rs3745438	C	T	0.033702	|| id:ukb-b-7864	20.879
17	0.00745732	44202370	22	0.036705	8.60003e-07	64979	ukb-b-7864	rs67450584	T	C	0.158007	|| id:ukb-b-7864	24.2262
18	0.00550612	17837908	22	-0.0258379	2.69998e-06	64979	ukb-b-7864	rs7292147	C	G	0.438222	|| id:ukb-b-7864	22.0203
	samplesize.exposure	pos.exposure	chr.exposure	pval.exposure	beta.exposure	se.exposure	id.exposure	SNP	effect_allele.exposure	other_allele.exposure	eaf.exposure	exposure	F value
1	64979	247272298	1	3.89996e-07	-0.0286276	0.0056423	ukb-b-19524	rs10924919	T	C	0.394475	|| id:ukb-b-19524	25.7429
2	64979	78554861	1	1.40001e-06	-0.0888494	0.0184324	ukb-b-19524	rs112961770	C	G	0.023005	|| id:ukb-b-19524	23.2351
3	64979	160155731	5	1.79999e-06	-0.0317378	0.00664671	ukb-b-19524	rs67568068	C	T	0.212722	|| id:ukb-b-19524	22.8003
4	64979	36745068	7	1.29999e-06	-0.0486291	0.0100516	ukb-b-19524	rs148901823	G	A	0.080711	|| id:ukb-b-19524	23.4057
5	64979	27008230	8	4.30002e-06	0.156303	0.0340106	ukb-b-19524	rs193228340	C	T	0.007133	|| id:ukb-b-19524	21.1206
6	64979	71424622	10	3.40001e-06	-0.0878135	0.0188958	ukb-b-19524	rs12776611	A	G	0.022116	|| id:ukb-b-19524	21.5969
7	64979	118044136	10	3.89996e-06	-0.0315231	0.00683151	ukb-b-19524	rs1419875	G	T	0.200804	|| id:ukb-b-19524	21.2924
8	64979	106827305	14	2.30001e-06	0.0934555	0.0197741	ukb-b-19524	rs61994378	C	T	0.027799	|| id:ukb-b-19524	22.3366
9	64979	33777099	20	2.99999e-06	0.0292724	0.00627081	ukb-b-19524	rs6088761	G	A	0.390333	|| id:ukb-b-19524	21.7906
10	64979	34612149	22	2.5e-06	0.040271	0.00854945	ukb-b-19524	rs388561	C	T	0.880654	|| id:ukb-b-19524	22.1875
	se.exposure	pval.exposure	beta.exposure	samplesize.exposure	pos.exposure	chr.exposure	id.exposure	SNP	effect_allele.exposure	other_allele.exposure	eaf.exposure	exposure	F value
1	0.00610134	4.49997e-06	0.0279796	64979	165589571	3	ukb-b-19390	rs7626478	A	G	0.720257	|| id:ukb-b-19390	21.0297
2	0.0137636	1.89998e-06	0.0655782	64979	81252851	3	ukb-b-19390	rs114598078	T	C	0.042309	|| id:ukb-b-19390	22.7015
3	0.00574377	9.59997e-08	-0.0306375	64979	155038283	3	ukb-b-19390	rs4481190	C	A	0.351041	|| id:ukb-b-19390	28.452
4	0.0310213	1.2e-06	0.150814	64979	68166615	7	ukb-b-19390	rs74978963	T	C	0.008729	|| id:ukb-b-19390	23.6354
5	0.0118391	1.40001e-06	-0.0571013	64979	135260228	10	ukb-b-19390	rs61868302	T	C	0.060676	|| id:ukb-b-19390	23.2624
6	0.00926045	3.69999e-06	0.042829	64979	26949117	12	ukb-b-19390	rs17482258	T	C	0.099073	|| id:ukb-b-19390	21.39
7	0.0171646	2.5e-06	-0.0808079	64979	52340724	12	ukb-b-19390	rs2018201	G	T	0.026551	|| id:ukb-b-19390	22.1636
8	0.00548469	2.30001e-06	-0.0259285	64979	66965411	13	ukb-b-19390	rs9540734	A	G	0.477524	|| id:ukb-b-19390	22.3486
9	0.00550812	4.30002e-06	0.0253068	64979	33927389	15	ukb-b-19390	rs4238567	C	T	0.522046	|| id:ukb-b-19390	21.109
10	0.0158822	5.60003e-07	0.0794787	64979	68115897	17	ukb-b-19390	rs11650824	A	T	0.035071	|| id:ukb-b-19390	25.0426
11	0.00935324	1.5e-06	0.044959	64979	25211229	22	ukb-b-19390	rs1883993	A	G	0.095419	|| id:ukb-b-19390	23.1052
	chr.exposure	pval.exposure	samplesize.exposure	beta.exposure	pos.exposure	se.exposure	id.exposure	SNP	effect_allele.exposure	other_allele.exposure	eaf.exposure	exposure	F value
1	2	2.5e-06	64979	-0.0601061	35598885	0.0127619	ukb-b-18593	rs4395237	G	T	0.049626	|| id:ukb-b-18593	22.1823
2	3	1.2e-06	64979	-0.034239	145453826	0.00705966	ukb-b-18593	rs2399949	C	T	0.184585	|| id:ukb-b-18593	23.522
3	3	1.6e-06	64979	0.039147	186632942	0.00816677	ukb-b-18593	rs75713989	T	C	0.129857	|| id:ukb-b-18593	22.9772
4	5	4.09996e-06	64979	0.0333323	76259816	0.00723695	ukb-b-18593	rs57038272	T	C	0.176978	|| id:ukb-b-18593	21.2138
5	6	3.2e-06	64979	-0.0283174	69521978	0.00608067	ukb-b-18593	rs582962	A	G	0.684179	|| id:ukb-b-18593	21.6872
6	6	3.09999e-06	64979	0.0261798	709090	0.00561666	ukb-b-18593	rs9328367	T	A	0.510148	|| id:ukb-b-18593	21.7258
7	7	2.39999e-06	64979	0.0682431	108727403	0.0144786	ukb-b-18593	rs117693112	A	G	0.04134	|| id:ukb-b-18593	22.2159
8	7	2.39999e-06	64979	-0.0601819	54674873	0.012755	ukb-b-18593	rs679830	C	T	0.948622	|| id:ukb-b-18593	22.2623
9	7	1.29999e-06	64979	-0.0448741	36760624	0.00926708	ukb-b-18593	rs80261862	T	C	0.097814	|| id:ukb-b-18593	23.448
10	9	4.90004e-06	64979	-0.0437855	84986248	0.00958474	ukb-b-18593	rs17301981	C	T	0.088198	|| id:ukb-b-18593	20.8689
11	10	3.40001e-06	64979	0.0350049	44421069	0.00753919	ukb-b-18593	rs74593039	C	G	0.157655	|| id:ukb-b-18593	21.558
12	12	3.69999e-06	64979	0.0822174	103586618	0.0177573	ukb-b-18593	rs61942184	C	G	0.027543	|| id:ukb-b-18593	21.4375
13	14	4.60002e-06	64979	-0.0559707	103462580	0.0122186	ukb-b-18593	rs35775421	A	G	0.053231	|| id:ukb-b-18593	20.9835
14	18	3.69999e-06	64979	-0.0324603	75110848	0.00701256	ukb-b-18593	rs10469075	T	C	0.189076	|| id:ukb-b-18593	21.4265
	pos.exposure	samplesize.exposure	chr.exposure	beta.exposure	se.exposure	pval.exposure	id.exposure	SNP	effect_allele.exposure	other_allele.exposure	eaf.exposure	exposure	F value
1	109514347	64979	1	0.0304596	0.00620091	8.99995e-07	ukb-b-6888	rs536912	A	C	0.736049	|| id:ukb-b-6888	24.1289
2	169521853	64979	1	-0.0516563	0.0105563	9.90011e-07	ukb-b-6888	rs6033	G	A	0.072493	|| id:ukb-b-6888	23.9455
3	37364666	64979	7	-0.0266142	0.00552745	1.5e-06	ukb-b-6888	rs2723979	G	T	0.583758	|| id:ukb-b-6888	23.1834
4	9684248	64979	7	-0.0430325	0.00922259	3.09999e-06	ukb-b-6888	rs979218	C	A	0.098036	|| id:ukb-b-6888	21.7714
5	37024435	64979	9	-0.116527	0.024505	2e-06	ukb-b-6888	rs79966958	T	C	0.012689	|| id:ukb-b-6888	22.6122
6	13249759	64979	11	-0.0434479	0.00938496	3.69999e-06	ukb-b-6888	rs12421920	G	A	0.093546	|| id:ukb-b-6888	21.4325
7	97282672	64979	13	-0.0479658	0.00957227	5.39995e-07	ukb-b-6888	rs111306778	A	G	0.089621	|| id:ukb-b-6888	25.1092
8	77596398	64979	14	-0.0295098	0.0060211	9.49992e-07	ukb-b-6888	rs4903544	T	C	0.30035	|| id:ukb-b-6888	24.0204
9	92561644	64979	15	0.0268951	0.00581803	3.79997e-06	ukb-b-6888	rs12899673	A	G	0.333079	|| id:ukb-b-6888	21.3695
10	14785162	64979	17	-0.0741637	0.0153104	1.29999e-06	ukb-b-6888	rs35218694	G	A	0.034459	|| id:ukb-b-6888	23.4644
11	51353081	64979	17	0.130015	0.0262064	7.00003e-07	ukb-b-6888	rs71385328	G	A	0.011307	|| id:ukb-b-6888	24.6134
12	44361713	64979	22	0.0479017	0.00917775	1.79999e-07	ukb-b-6888	rs12165526	A	T	0.100636	|| id:ukb-b-6888	27.2414

## Sheet: Sheet1 (2)
exposure	SNP	other_allele.exposure	effect_allele.exposure	beta.exposure	se.exposure	pval.exposure	samplesize.exposure	F value
class.Actinobacteria.id.419.summary.txt.gz	rs182549	T	C	0.111489	0.012066	3.79e-20	16313	85.3772
class.Actinobacteria.id.419.summary.txt.gz	rs6730157	A	G	0.107534	0.0119089	2.43e-19	16313	81.5364
class.Actinobacteria.id.419.summary.txt.gz	rs6660520	G	A	0.0711483	0.0134495	1.11e-07	16308	27.9843
class.Actinobacteria.id.419.summary.txt.gz	rs4954556	G	A	0.1226	0.0247436	2.9e-07	9647	24.5503
class.Actinobacteria.id.419.summary.txt.gz	rs8047955	G	A	0.0575816	0.0116762	8.34e-07	16306	24.3199
class.Actinobacteria.id.419.summary.txt.gz	rs6430601	G	T	0.0760397	0.0161513	1.06e-06	16310	22.1649
class.Actinobacteria.id.419.summary.txt.gz	rs7322849	C	T	0.0944467	0.0192976	6.21e-07	16313	23.9534
class.Actinobacteria.id.419.summary.txt.gz	rs72767435	C	T	-0.126352	0.0273626	2.57e-06	12898	21.3231
class.Actinobacteria.id.419.summary.txt.gz	rs134366	A	G	0.111877	0.023501	1.5e-06	14302	22.6624
class.Actinobacteria.id.419.summary.txt.gz	rs62168955	C	T	0.244958	0.0499791	2.14e-06	3450	24.0218
class.Actinobacteria.id.419.summary.txt.gz	rs10841473	C	G	-0.0583765	0.0123353	2.59e-06	16311	22.3962
class.Actinobacteria.id.419.summary.txt.gz	rs11745923	T	G	0.0563759	0.0115529	1.58e-06	16312	23.8124
class.Actinobacteria.id.419.summary.txt.gz	rs1515761	C	T	0.0762317	0.0169884	4.96e-06	15525	20.1357
class.Actinobacteria.id.419.summary.txt.gz	rs1961273	T	C	0.0602969	0.0126047	1.75e-06	16313	22.8837
class.Actinobacteria.id.419.summary.txt.gz	rs12899991	T	A	0.0719923	0.0154661	4.03e-06	16182	21.6676
class.Actinobacteria.id.419.summary.txt.gz	rs12049045	G	A	0.0510452	0.0114325	8.63e-06	16311	19.9356
class.Actinobacteria.id.419.summary.txt.gz	rs35564151	A	G	0.05389	0.0114886	1.87e-06	16182	22.0031
class.Actinobacteria.id.419.summary.txt.gz	rs1376754	A	G	0.0509242	0.0112503	6.71e-06	16182	20.489
class.Actinobacteria.id.419.summary.txt.gz	rs11655079	C	T	-0.0560674	0.0124286	5.93e-06	16309	20.3507
class.Actinobacteria.id.419.summary.txt.gz	rs7700479	A	T	-0.0769653	0.0173933	8.62e-06	16313	19.5807
class.Actinobacteria.id.419.summary.txt.gz	rs80083040	G	T	0.155784	0.0348017	8.62e-06	8003	20.0376
class.Actinobacteria.id.419.summary.txt.gz	rs961091	A	G	0.0501255	0.011255	8.68e-06	16311	19.8348
class.Actinobacteria.id.419.summary.txt.gz	rs4945008	G	A	0.0540741	0.0121393	5.39e-06	16313	19.8421
class.Actinobacteria.id.419.summary.txt.gz	rs857444	T	C	0.0509553	0.011539	8.92e-06	16312	19.5002
class.Actinobacteria.id.419.summary.txt.gz	rs4957061	C	T	0.0496002	0.0111773	9.66e-06	16182	19.692
class.Alphaproteobacteria.id.2379.summary.txt.gz	rs9813022	G	A	-0.0751277	0.0153867	1.05e-06	9593	23.8403
class.Alphaproteobacteria.id.2379.summary.txt.gz	rs76784716	G	A	0.133271	0.0267738	5.09e-07	9593	24.7773
class.Alphaproteobacteria.id.2379.summary.txt.gz	rs140912403	T	C	-0.160677	0.0317708	6.2e-07	8520	25.5772
class.Alphaproteobacteria.id.2379.summary.txt.gz	rs34569731	G	A	0.0705145	0.0157564	7.38e-06	9115	20.0283
class.Alphaproteobacteria.id.2379.summary.txt.gz	rs10803434	T	A	-0.0692742	0.0148866	3.55e-06	9115	21.6546
class.Alphaproteobacteria.id.2379.summary.txt.gz	rs55876211	T	C	-0.080811	0.0184159	7.54e-06	9589	19.2554
class.Alphaproteobacteria.id.2379.summary.txt.gz	rs7960664	A	G	0.0969489	0.0215149	8.84e-06	9596	20.3053
class.Alphaproteobacteria.id.2379.summary.txt.gz	rs17061716	C	G	0.0927341	0.0207569	9.33e-06	9465	19.9597
class.Alphaproteobacteria.id.2379.summary.txt.gz	rs12977163	C	G	0.0690234	0.0153829	7.14e-06	9115	20.1333
class.Alphaproteobacteria.id.2379.summary.txt.gz	rs62285697	T	C	0.0805256	0.0180912	9.76e-06	9115	19.8123
class.Bacilli.id.1673.summary.txt.gz	rs2952251	G	A	-0.0598868	0.0123903	1.08e-06	17360	23.3615
class.Bacilli.id.1673.summary.txt.gz	rs77558518	G	A	-0.107255	0.0222879	1.34e-06	15836	23.1577
class.Bacilli.id.1673.summary.txt.gz	rs57872228	T	C	-0.0714773	0.0146647	9.22e-07	17375	23.7569
class.Bacilli.id.1673.summary.txt.gz	rs35344081	A	G	0.0619529	0.0127066	1.01e-06	17374	23.7718
class.Bacilli.id.1673.summary.txt.gz	rs78938557	C	T	0.108007	0.0232858	1.07e-06	15226	21.5142
class.Bacilli.id.1673.summary.txt.gz	rs11730038	A	G	-0.0630747	0.0128717	1.96e-06	17377	24.0124
class.Bacilli.id.1673.summary.txt.gz	rs76717940	A	T	0.156331	0.0325945	1.07e-06	8017	23.004
class.Bacilli.id.1673.summary.txt.gz	rs1962325	G	C	0.0554219	0.0114789	1.38e-06	17356	23.3109
class.Bacilli.id.1673.summary.txt.gz	rs74352383	A	T	-0.104496	0.0217083	1.53e-06	16519	23.171
class.Bacilli.id.1673.summary.txt.gz	rs9581006	T	C	0.225309	0.0467697	1.79e-06	4253	23.2075
class.Bacilli.id.1673.summary.txt.gz	rs11110282	G	A	-0.101189	0.0217379	4.85e-06	16026	21.6688
class.Bacilli.id.1673.summary.txt.gz	rs4028634	C	T	0.0520614	0.0109842	2.21e-06	17377	22.4646
class.Bacilli.id.1673.summary.txt.gz	rs694949	G	A	-0.081146	0.0180042	7.6e-06	16600	20.3135
class.Bacilli.id.1673.summary.txt.gz	rs12797734	C	T	0.0572158	0.0126793	7.21e-06	16902	20.363
class.Bacilli.id.1673.summary.txt.gz	rs28564647	G	T	-0.0613034	0.0137579	7.81e-06	17368	19.8548
class.Bacilli.id.1673.summary.txt.gz	rs7666190	A	C	-0.104044	0.0247934	8.47e-06	10436	17.6102
class.Bacilli.id.1673.summary.txt.gz	rs4459992	C	T	0.0535854	0.0116362	4.3e-06	17362	21.2066
class.Bacilli.id.1673.summary.txt.gz	rs34989881	G	A	0.111056	0.0246039	6.55e-06	12966	20.374
class.Bacilli.id.1673.summary.txt.gz	rs111552159	G	C	0.128032	0.0286921	9.13e-06	11350	19.9118
class.Bacilli.id.1673.summary.txt.gz	rs13068444	G	A	0.0601035	0.0136407	9.53e-06	17260	19.4144
class.Bacilli.id.1673.summary.txt.gz	rs1595463	A	C	0.0476864	0.0108547	7.97e-06	17358	19.2998
class.Bacilli.id.1673.summary.txt.gz	rs74663707	T	C	0.0979154	0.0224074	8.46e-06	15769	19.095
class.Bacteroidia.id.912.summary.txt.gz	rs55773148	A	G	-0.121514	0.0236759	3.9e-07	11349	26.3413
class.Bacteroidia.id.912.summary.txt.gz	rs7631304	A	G	-0.0645771	0.0132957	8.37e-07	18334	23.5902
class.Bacteroidia.id.912.summary.txt.gz	rs73975615	A	G	-0.207018	0.0442633	1.22e-06	3350	21.874
class.Bacteroidia.id.912.summary.txt.gz	rs111845179	C	T	0.102648	0.0213843	9.24e-07	16393	23.0415
class.Bacteroidia.id.912.summary.txt.gz	rs2032750	C	T	-0.0508393	0.0106807	1.92e-06	17853	22.6567
class.Bacteroidia.id.912.summary.txt.gz	rs7546249	A	T	-0.0567113	0.0118386	1.55e-06	18333	22.9477
class.Bacteroidia.id.912.summary.txt.gz	rs929878	T	C	-0.0548532	0.012153	4.73e-06	18334	20.3723
class.Bacteroidia.id.912.summary.txt.gz	rs13291169	G	C	0.0689676	0.0148765	3.75e-06	17513	21.4926
class.Bacteroidia.id.912.summary.txt.gz	rs17343978	C	A	-0.0552057	0.0120278	8.36e-06	18334	21.0668
class.Bacteroidia.id.912.summary.txt.gz	rs72706335	C	T	-0.22241	0.0493458	7.66e-06	3819	20.3145
class.Bacteroidia.id.912.summary.txt.gz	rs11146701	G	A	0.0473596	0.010541	7.08e-06	18220	20.1861
class.Bacteroidia.id.912.summary.txt.gz	rs62531359	G	T	0.0655728	0.0149891	9.09e-06	18320	19.1381
class.Bacteroidia.id.912.summary.txt.gz	rs4146051	G	A	-0.107377	0.0245661	8.76e-06	11372	19.1051
class.Bacteroidia.id.912.summary.txt.gz	rs79585701	C	A	0.0646823	0.0149628	9.99e-06	18334	18.6872
class.Bacteroidia.id.912.summary.txt.gz	rs4916508	A	G	-0.0466729	0.0105312	8.47e-06	18324	19.6413
class.Bacteroidia.id.912.summary.txt.gz	rs62575403	T	C	0.140055	0.0311128	7.06e-06	9668	20.2636
class.Betaproteobacteria.id.2867.summary.txt.gz	rs4033856	T	C	0.0832423	0.0167237	5.17e-07	15945	24.7756
class.Betaproteobacteria.id.2867.summary.txt.gz	rs2367850	C	G	0.064006	0.0130374	9.12e-07	16717	24.1022
class.Betaproteobacteria.id.2867.summary.txt.gz	rs12467854	C	G	0.0641363	0.0131766	1.1e-06	17038	23.6918
class.Betaproteobacteria.id.2867.summary.txt.gz	rs6087811	G	T	-0.0978177	0.0198522	7.44e-07	16184	24.2783
class.Betaproteobacteria.id.2867.summary.txt.gz	rs62395635	C	T	0.109741	0.0236	2.94e-06	15108	21.6228
class.Betaproteobacteria.id.2867.summary.txt.gz	rs2613606	T	C	-0.0513106	0.0109091	2.2e-06	17146	22.1226
class.Betaproteobacteria.id.2867.summary.txt.gz	rs1928341	G	A	0.0525581	0.0110408	2.02e-06	17150	22.661
class.Betaproteobacteria.id.2867.summary.txt.gz	rs72747231	G	C	-0.137281	0.0290338	2.06e-06	11344	22.3569
class.Betaproteobacteria.id.2867.summary.txt.gz	rs11128180	G	A	0.0592944	0.0128769	3.67e-06	17151	21.2033
class.Betaproteobacteria.id.2867.summary.txt.gz	rs2321387	A	G	-0.0494596	0.0109424	5.8e-06	17149	20.4304
class.Betaproteobacteria.id.2867.summary.txt.gz	rs1511453	G	A	0.0923492	0.0199158	4.76e-06	17085	21.5016
class.Betaproteobacteria.id.2867.summary.txt.gz	rs9964679	G	A	0.052911	0.0114866	4.85e-06	17151	21.2183
class.Betaproteobacteria.id.2867.summary.txt.gz	rs56386628	T	C	-0.0622252	0.0135688	5.87e-06	17147	21.0306
class.Betaproteobacteria.id.2867.summary.txt.gz	rs320161	G	A	0.0572286	0.01262	7.33e-06	17035	20.5641
class.Betaproteobacteria.id.2867.summary.txt.gz	rs75242906	T	C	-0.121083	0.028075	9.27e-06	10803	18.6007
class.Clostridia.id.1859.summary.txt.gz	rs6815608	C	T	0.103803	0.0210883	4.02e-07	16731	24.2292
class.Clostridia.id.1859.summary.txt.gz	rs112334273	A	G	0.0641008	0.0127404	3.81e-07	18217	25.3141
class.Clostridia.id.1859.summary.txt.gz	rs6814436	C	T	0.0739995	0.0150815	9.65e-07	18336	24.0751
class.Clostridia.id.1859.summary.txt.gz	rs72915163	C	T	-0.0581025	0.0120557	1.34e-06	18317	23.2275
class.Clostridia.id.1859.summary.txt.gz	rs2273429	G	A	-0.0724037	0.0153105	4.52e-06	18337	22.3637
class.Clostridia.id.1859.summary.txt.gz	rs10774377	G	A	0.052659	0.0113858	3.24e-06	18330	21.3902
class.Clostridia.id.1859.summary.txt.gz	rs13179700	C	T	0.0511937	0.0109569	3.37e-06	18338	21.8303
class.Clostridia.id.1859.summary.txt.gz	rs6934062	C	G	0.0524406	0.0116115	6.53e-06	17859	20.3965
class.Clostridia.id.1859.summary.txt.gz	rs1842454	A	G	-0.0547202	0.0127338	8.72e-06	18340	18.4662
class.Clostridia.id.1859.summary.txt.gz	rs10209007	C	G	0.0794173	0.0182427	9.89e-06	17812	18.9518
class.Clostridia.id.1859.summary.txt.gz	rs76767978	A	G	0.0698882	0.0156319	8.4e-06	18329	19.9888
class.Clostridia.id.1859.summary.txt.gz	rs13105690	C	T	-0.0529097	0.011818	8.78e-06	18340	20.044
class.Clostridia.id.1859.summary.txt.gz	rs76860606	G	C	0.0947036	0.0225117	7.53e-06	17579	17.6977
class.Clostridia.id.1859.summary.txt.gz	rs72738886	C	T	0.086617	0.0190393	8.24e-06	16934	20.6969
class.Clostridia.id.1859.summary.txt.gz	rs7269302	T	A	-0.0963981	0.0212007	9.04e-06	17405	20.6746
class.Clostridia.id.1859.summary.txt.gz	rs6797343	T	G	0.0592279	0.0134556	9.36e-06	18340	19.3751
class.Clostridia.id.1859.summary.txt.gz	rs13421739	G	C	0.0888472	0.0179655	9.54e-06	18340	24.4574
class.Coriobacteriia.id.809.summary.txt.gz	rs719099	G	A	0.0778402	0.0155815	5.43e-07	17687	24.9568
class.Coriobacteriia.id.809.summary.txt.gz	rs240104	C	T	-0.0603429	0.0126849	1.52e-06	17577	22.6296
class.Coriobacteriia.id.809.summary.txt.gz	rs11250875	C	T	0.06075	0.0130939	4.83e-06	17690	21.5256
class.Coriobacteriia.id.809.summary.txt.gz	rs34739816	T	G	0.0965017	0.0207666	3.88e-06	16593	21.5943
class.Coriobacteriia.id.809.summary.txt.gz	rs76779974	G	C	0.0774888	0.0171877	5.63e-06	16419	20.3256
class.Coriobacteriia.id.809.summary.txt.gz	rs80046645	G	C	0.25584	0.0561995	4.66e-06	3204	20.7239
class.Coriobacteriia.id.809.summary.txt.gz	rs45480394	G	T	-0.0504262	0.0113307	9.71e-06	17413	19.8061
class.Coriobacteriia.id.809.summary.txt.gz	rs1816223	G	A	-0.0586265	0.0129006	4.84e-06	17688	20.6523
class.Coriobacteriia.id.809.summary.txt.gz	rs7898585	C	T	0.0731501	0.0164186	5.25e-06	17691	19.85
class.Coriobacteriia.id.809.summary.txt.gz	rs67561917	G	A	-0.0714367	0.0154113	5.39e-06	17333	21.4863
class.Coriobacteriia.id.809.summary.txt.gz	rs3025411	G	A	0.0926543	0.0209468	8.27e-06	15671	19.5657
class.Coriobacteriia.id.809.summary.txt.gz	rs11656361	C	A	0.0773006	0.017553	8.02e-06	16665	19.3939
class.Coriobacteriia.id.809.summary.txt.gz	rs1397793	A	G	-0.0498855	0.0112446	9.77e-06	17527	19.6815
class.Coriobacteriia.id.809.summary.txt.gz	rs11073596	G	T	0.0510212	0.0114339	8.14e-06	17527	19.9118
class.Coriobacteriia.id.809.summary.txt.gz	rs2442778	A	G	-0.116408	0.0258545	9.03e-06	13472	20.2719
class.Coriobacteriia.id.809.summary.txt.gz	rs7540303	T	C	0.0483227	0.0109062	9.62e-06	17691	19.6317
class.Coriobacteriia.id.809.summary.txt.gz	rs62448869	A	T	-0.0486059	0.0108982	7.87e-06	17527	19.8914
class.Coriobacteriia.id.809.summary.txt.gz	rs13307134	T	C	0.0565686	0.0126265	7.8e-06	17527	20.0718
class.Coriobacteriia.id.809.summary.txt.gz	rs4880783	T	G	0.056503	0.0125055	5.9e-06	17691	20.4144
class.Coriobacteriia.id.809.summary.txt.gz	rs12974142	A	G	0.0789796	0.0177205	8.51e-06	17413	19.8646
class.Coriobacteriia.id.809.summary.txt.gz	rs8010111	A	G	-0.103377	0.0229286	6.9e-06	15996	20.3278
class.Deltaproteobacteria.id.3087.summary.txt.gz	rs6058181	T	C	0.0825716	0.0165958	3.4e-07	15100	24.755
class.Deltaproteobacteria.id.3087.summary.txt.gz	rs4506934	T	C	-0.0936514	0.02012	3.59e-06	15061	21.6656
class.Deltaproteobacteria.id.3087.summary.txt.gz	rs17791387	G	A	-0.0735881	0.0154246	1.6e-06	15071	22.7607
class.Deltaproteobacteria.id.3087.summary.txt.gz	rs2838334	A	G	0.0561722	0.0124124	5.45e-06	15168	20.4801
class.Deltaproteobacteria.id.3087.summary.txt.gz	rs9928243	A	C	-0.0538457	0.0117718	5.02e-06	15167	20.9227
class.Deltaproteobacteria.id.3087.summary.txt.gz	rs11599763	C	T	-0.0544219	0.0117397	3.94e-06	15168	21.49
class.Deltaproteobacteria.id.3087.summary.txt.gz	rs112381107	T	C	0.206594	0.0456908	4.63e-06	4457	20.4446
class.Deltaproteobacteria.id.3087.summary.txt.gz	rs17084793	A	G	-0.0710762	0.015953	5.69e-06	15164	19.8501
class.Deltaproteobacteria.id.3087.summary.txt.gz	rs2692012	G	A	0.110335	0.0253336	3.14e-06	13104	18.9685
class.Deltaproteobacteria.id.3087.summary.txt.gz	rs1035691	G	A	-0.055176	0.0121602	9.65e-06	15168	20.5883
class.Deltaproteobacteria.id.3087.summary.txt.gz	rs62020470	G	A	-0.0585411	0.0129358	4.85e-06	15168	20.4801
class.Deltaproteobacteria.id.3087.summary.txt.gz	rs16851319	C	G	-0.0705516	0.0150849	5.68e-06	15154	21.8739
class.Deltaproteobacteria.id.3087.summary.txt.gz	rs3935584	T	C	-0.0523485	0.011566	7.5e-06	15166	20.4851
class.Deltaproteobacteria.id.3087.summary.txt.gz	rs55744759	G	A	-0.0779693	0.0170738	7.31e-06	15168	20.8538
class.Erysipelotrichia.id.2147.summary.txt.gz	rs62504403	T	C	0.0681159	0.0127883	1.12e-07	16981	28.3706
class.Erysipelotrichia.id.2147.summary.txt.gz	rs7234058	C	T	-0.0945759	0.0194091	9.12e-07	16874	23.7438
class.Erysipelotrichia.id.2147.summary.txt.gz	rs17530232	G	A	0.10305	0.0224648	2.79e-06	16622	21.0423
class.Erysipelotrichia.id.2147.summary.txt.gz	rs2300774	A	G	0.0524152	0.0106784	8.95e-07	18216	24.0937
class.Erysipelotrichia.id.2147.summary.txt.gz	rs35161940	C	T	-0.0806041	0.0167641	1.85e-06	18213	23.1182
class.Erysipelotrichia.id.2147.summary.txt.gz	rs10781552	T	C	-0.0552212	0.0116074	2.33e-06	17789	22.6329
class.Erysipelotrichia.id.2147.summary.txt.gz	rs8003149	T	C	0.0538798	0.0116888	4.08e-06	18213	21.2477
class.Erysipelotrichia.id.2147.summary.txt.gz	rs4078432	T	C	-0.0608929	0.0133764	4.23e-06	17789	20.7232
class.Erysipelotrichia.id.2147.summary.txt.gz	rs1074800	G	A	0.0492438	0.010887	6.15e-06	17789	20.459
class.Erysipelotrichia.id.2147.summary.txt.gz	rs56970041	G	T	0.0724144	0.0164471	5.4e-06	18217	19.3854
class.Erysipelotrichia.id.2147.summary.txt.gz	rs7826267	G	T	-0.0839071	0.0199131	9.28e-06	17586	17.755
class.Erysipelotrichia.id.2147.summary.txt.gz	rs1884466	T	C	-0.0475363	0.0106939	9.53e-06	18205	19.7598
class.Erysipelotrichia.id.2147.summary.txt.gz	rs290833	G	T	-0.0497374	0.0111376	8.03e-06	17789	19.9425
class.Gammaproteobacteria.id.3303.summary.txt.gz	rs6706173	C	A	0.074251	0.0146392	1.99e-07	16020	25.7257
class.Gammaproteobacteria.id.3303.summary.txt.gz	rs11181912	A	G	-0.0579153	0.0118796	9.95e-07	16017	23.7673
class.Gammaproteobacteria.id.3303.summary.txt.gz	rs79795896	G	A	-0.15921	0.0351373	7.92e-06	7577	20.5307
class.Gammaproteobacteria.id.3303.summary.txt.gz	rs2234691	C	T	0.0762905	0.0171962	8.39e-06	16011	19.6823
class.Gammaproteobacteria.id.3303.summary.txt.gz	rs6469506	A	T	0.0541424	0.0116333	3.29e-06	16023	21.6605
class.Gammaproteobacteria.id.3303.summary.txt.gz	rs12404135	G	A	-0.0788843	0.0172415	8.89e-06	15231	20.9329
class.Gammaproteobacteria.id.3303.summary.txt.gz	rs9973122	A	T	0.0740614	0.0162596	6.77e-06	15650	20.7473
class.Gammaproteobacteria.id.3303.summary.txt.gz	rs9494710	T	C	-0.0549673	0.0120924	4.55e-06	15650	20.6625
class.Gammaproteobacteria.id.3303.summary.txt.gz	rs75101789	T	C	0.0729012	0.0163003	8.79e-06	16024	20.0023
class.Lentisphaeria.id.2250.summary.txt.gz	rs2825714	G	A	-0.13741	0.0289246	1.72e-06	4734	22.5685
class.Lentisphaeria.id.2250.summary.txt.gz	rs17114848	A	G	0.152377	0.0324332	4.06e-06	4734	22.0729
class.Lentisphaeria.id.2250.summary.txt.gz	rs77599476	G	A	0.230292	0.0480168	1.86e-06	3722	23.0022
class.Lentisphaeria.id.2250.summary.txt.gz	rs11770843	T	C	0.109431	0.0234879	1.91e-06	4705	21.7066
class.Lentisphaeria.id.2250.summary.txt.gz	rs72640280	G	A	0.220207	0.0486196	5.18e-06	3816	20.5134
class.Lentisphaeria.id.2250.summary.txt.gz	rs62570196	T	C	-0.21635	0.0439866	1.08e-06	3712	24.1922
class.Lentisphaeria.id.2250.summary.txt.gz	rs2731834	G	C	0.109438	0.023693	4.24e-06	4733	21.3351
class.Lentisphaeria.id.2250.summary.txt.gz	rs2031282	G	A	0.122369	0.0270329	4.38e-06	4734	20.4905
class.Lentisphaeria.id.2250.summary.txt.gz	rs1002941	A	G	0.105025	0.0233484	8.15e-06	4734	20.2334
class.Lentisphaeria.id.2250.summary.txt.gz	rs73113483	A	T	-0.131217	0.0288713	8.66e-06	4718	20.6561
class.Melainabacteria.id.1589.summary.txt.gz	rs9864379	C	T	-0.159735	0.0292553	5.36e-08	5777	29.8118
class.Melainabacteria.id.1589.summary.txt.gz	rs11150282	C	T	0.0989488	0.0196972	6.03e-07	5873	25.2356
class.Melainabacteria.id.1589.summary.txt.gz	rs16851659	C	G	-0.0896103	0.0186432	1.27e-06	5884	23.1033
class.Melainabacteria.id.1589.summary.txt.gz	rs73074665	T	A	0.166216	0.0355728	2.87e-06	5758	21.8328
class.Melainabacteria.id.1589.summary.txt.gz	rs4129395	A	G	0.0896187	0.0185106	1.48e-06	5887	23.44
class.Melainabacteria.id.1589.summary.txt.gz	rs79790072	C	T	0.226722	0.0487841	3.29e-06	4107	21.5989
class.Melainabacteria.id.1589.summary.txt.gz	rs10738747	A	G	0.0814624	0.0184409	9.96e-06	5884	19.5141
class.Melainabacteria.id.1589.summary.txt.gz	rs1221147	A	T	0.123968	0.0278958	7.11e-06	5768	19.7488
class.Melainabacteria.id.1589.summary.txt.gz	rs113884518	C	T	-0.205352	0.0454982	8.06e-06	4442	20.3708
class.Melainabacteria.id.1589.summary.txt.gz	rs789069	C	A	-0.103539	0.0234287	6.85e-06	5879	19.5305
class.Melainabacteria.id.1589.summary.txt.gz	rs367480	A	G	-0.083758	0.0185796	8.2e-06	5887	20.3226
class.Melainabacteria.id.1589.summary.txt.gz	rs28678345	C	T	0.214848	0.0470878	6.69e-06	4323	20.8184
class.Melainabacteria.id.1589.summary.txt.gz	rs10148250	A	G	0.0861928	0.0193381	8.67e-06	5453	19.8662
class.Methanobacteria.id.119.summary.txt.gz	rs10202904	G	T	-0.121754	0.0235357	3.01e-07	3695	26.7615
class.Methanobacteria.id.119.summary.txt.gz	rs73457410	G	A	0.21534	0.0436695	1.41e-06	3498	24.316
class.Methanobacteria.id.119.summary.txt.gz	rs6776814	C	T	-0.199566	0.0411825	1.63e-06	3385	23.4827
class.Methanobacteria.id.119.summary.txt.gz	rs894996	A	C	0.216999	0.0449076	1.88e-06	3582	23.3495
class.Methanobacteria.id.119.summary.txt.gz	rs75208022	T	C	-0.227245	0.048763	5.92e-06	3203	21.7173
class.Methanobacteria.id.119.summary.txt.gz	rs12825290	G	C	-0.216781	0.0493496	6.08e-06	3144	19.2963
class.Methanobacteria.id.119.summary.txt.gz	rs56131665	A	G	0.178661	0.039298	6.18e-06	3572	20.669
class.Methanobacteria.id.119.summary.txt.gz	rs11018665	T	A	0.111465	0.0250516	6.52e-06	3698	19.7975
class.Methanobacteria.id.119.summary.txt.gz	rs4257531	A	G	0.164498	0.0364959	7.44e-06	3162	20.3158
class.Methanobacteria.id.119.summary.txt.gz	rs6508769	C	T	0.153519	0.0344519	8.23e-06	3319	19.8564
class.Methanobacteria.id.119.summary.txt.gz	rs73068003	T	G	-0.15814	0.0351803	8.45e-06	3692	20.2063
class.Methanobacteria.id.119.summary.txt.gz	rs10424197	A	G	-0.111274	0.0247517	9.28e-06	3698	20.2106
class.Mollicutes.id.3920.summary.txt.gz	rs74603314	C	T	0.221639	0.0462918	1.56e-06	4499	22.9238
class.Mollicutes.id.3920.summary.txt.gz	rs10108398	A	G	0.0769142	0.0153953	1.09e-06	10932	24.9596
class.Mollicutes.id.3920.summary.txt.gz	rs11890098	G	A	0.074438	0.0153389	9.57e-07	11392	23.5507
class.Mollicutes.id.3920.summary.txt.gz	rs72901605	C	T	-0.0841852	0.0178119	3.26e-06	10526	22.3383
class.Mollicutes.id.3920.summary.txt.gz	rs3768491	G	A	-0.0681052	0.0149061	4.23e-06	11002	20.8753
class.Mollicutes.id.3920.summary.txt.gz	rs17214486	A	C	0.06099	0.0135623	6.61e-06	11387	20.2233
class.Mollicutes.id.3920.summary.txt.gz	rs12566890	G	T	-0.101147	0.0230978	3.65e-06	11371	19.1763
class.Mollicutes.id.3920.summary.txt.gz	rs78169027	G	A	-0.108283	0.0237289	5.88e-06	10542	20.824
class.Mollicutes.id.3920.summary.txt.gz	rs4885016	C	T	-0.0819606	0.0181628	7.27e-06	11388	20.3632
class.Mollicutes.id.3920.summary.txt.gz	rs28537087	A	G	0.0820873	0.0188312	8.07e-06	11382	19.0019
class.Mollicutes.id.3920.summary.txt.gz	rs2464826	C	A	0.0944239	0.0211806	8.4e-06	10998	19.8741
class.Mollicutes.id.3920.summary.txt.gz	rs6043847	C	T	-0.114937	0.0248606	4.55e-06	11130	21.3746
class.Negativicutes.id.2164.summary.txt.gz	rs1643968	C	T	-0.0565284	0.0112298	4.15e-07	18170	25.339
class.Negativicutes.id.2164.summary.txt.gz	rs60274479	C	T	-0.0659623	0.0134137	1.16e-06	17610	24.1822
class.Negativicutes.id.2164.summary.txt.gz	rs13086907	A	G	0.0625312	0.0131735	1.95e-06	18163	22.5315
class.Negativicutes.id.2164.summary.txt.gz	rs73232831	A	G	-0.151829	0.0314932	1.87e-06	9382	23.2421
class.Negativicutes.id.2164.summary.txt.gz	rs71405394	A	G	-0.114178	0.02405	2.17e-06	13861	22.539
class.Negativicutes.id.2164.summary.txt.gz	rs61249479	C	A	0.0777075	0.0168628	2.95e-06	18165	21.2357
class.Negativicutes.id.2164.summary.txt.gz	rs1447205	C	G	-0.0502053	0.0108382	2.93e-06	18165	21.4578
class.Negativicutes.id.2164.summary.txt.gz	rs4722181	G	T	0.0501306	0.0105798	2e-06	18163	22.4518
class.Negativicutes.id.2164.summary.txt.gz	rs4463806	C	T	-0.0543966	0.0129365	7.81e-06	18160	17.6811
class.Negativicutes.id.2164.summary.txt.gz	rs9423647	A	G	0.047817	0.0105282	6.06e-06	18164	20.628
class.Negativicutes.id.2164.summary.txt.gz	rs2834062	G	A	0.0489057	0.0108842	8.44e-06	18171	20.1897
class.Negativicutes.id.2164.summary.txt.gz	rs1649999	G	A	0.0748989	0.0166458	7.58e-06	18036	20.2462
class.Negativicutes.id.2164.summary.txt.gz	rs1135612	A	G	0.0529785	0.0119177	9.26e-06	18164	19.7614
class.Verrucomicrobiae.id.4029.summary.txt.gz	rs11729256	C	T	0.0749798	0.0150177	6.73e-07	11861	24.9277
class.Verrucomicrobiae.id.4029.summary.txt.gz	rs4936098	G	A	0.0648843	0.0135928	1.12e-06	11858	22.7856
class.Verrucomicrobiae.id.4029.summary.txt.gz	rs9349825	G	A	-0.0704036	0.0147128	2.54e-06	11858	22.8981
class.Verrucomicrobiae.id.4029.summary.txt.gz	rs74542928	C	T	0.112164	0.0236422	1.63e-06	11216	22.5076
class.Verrucomicrobiae.id.4029.summary.txt.gz	rs3995795	T	C	0.0641275	0.0140995	5.19e-06	11690	20.6863
class.Verrucomicrobiae.id.4029.summary.txt.gz	rs2602429	T	C	0.0746844	0.0156194	2.58e-06	11690	22.8628
class.Verrucomicrobiae.id.4029.summary.txt.gz	rs4242783	A	G	0.0689292	0.0147693	2.64e-06	11690	21.7815
class.Verrucomicrobiae.id.4029.summary.txt.gz	rs11184341	C	G	0.0655342	0.0142231	4.13e-06	11864	21.2299
class.Verrucomicrobiae.id.4029.summary.txt.gz	rs61779207	A	G	-0.0758309	0.0167762	6.72e-06	11591	20.4318
class.Verrucomicrobiae.id.4029.summary.txt.gz	rs117107102	G	A	0.204683	0.0431573	2.92e-06	4975	22.4934
class.Verrucomicrobiae.id.4029.summary.txt.gz	rs12908520	A	G	0.0618926	0.0130946	2.17e-06	11863	22.3404
class.Verrucomicrobiae.id.4029.summary.txt.gz	rs111862613	C	T	0.090699	0.0196746	3.74e-06	11621	21.2517
class.Verrucomicrobiae.id.4029.summary.txt.gz	rs941682	A	G	-0.0631436	0.0143767	9.61e-06	11809	19.2902
family.Acidaminococcaceae.id.2166.summary.txt.gz	rs6923842	C	T	-0.0796106	0.0169192	2.21e-06	11904	22.1401
family.Acidaminococcaceae.id.2166.summary.txt.gz	rs6589457	G	A	0.165911	0.0349516	2.32e-06	7386	22.5328
family.Acidaminococcaceae.id.2166.summary.txt.gz	rs2933324	G	A	-0.0662557	0.0140257	2.24e-06	12525	22.3152
family.Acidaminococcaceae.id.2166.summary.txt.gz	rs262812	C	T	-0.065675	0.0142257	3.25e-06	12099	21.3135
family.Acidaminococcaceae.id.2166.summary.txt.gz	rs74540770	A	G	-0.108969	0.0243533	7.09e-06	10606	20.0213
family.Acidaminococcaceae.id.2166.summary.txt.gz	rs6427992	C	G	-0.0595857	0.01296	4.24e-06	12527	21.1384
family.Acidaminococcaceae.id.2166.summary.txt.gz	rs45497800	C	T	-0.117863	0.0257351	5.86e-06	11316	20.975
family.Acidaminococcaceae.id.2166.summary.txt.gz	rs78702810	C	T	-0.143755	0.0323244	9.16e-06	7992	19.7782
family.Actinomycetaceae.id.421.summary.txt.gz	rs35011108	G	A	0.241826	0.0503796	1.83e-06	3630	23.0408
family.Actinomycetaceae.id.421.summary.txt.gz	rs2889192	T	G	0.0887537	0.0195009	3.64e-06	7710	20.7141
family.Actinomycetaceae.id.421.summary.txt.gz	rs34583783	T	G	0.123756	0.026427	5.48e-06	7710	21.9299
family.Actinomycetaceae.id.421.summary.txt.gz	rs58484246	C	T	0.0761407	0.0169007	6.12e-06	7710	20.2967
family.Actinomycetaceae.id.421.summary.txt.gz	rs4073240	A	G	0.0747546	0.0164684	6.05e-06	7710	20.6051
family.Alcaligenaceae.id.2875.summary.txt.gz	rs62191117	G	A	0.0684302	0.0133636	2.76e-07	16688	26.221
family.Alcaligenaceae.id.2875.summary.txt.gz	rs9537886	C	A	-0.0570888	0.0110683	2.35e-07	16807	26.6038
family.Alcaligenaceae.id.2875.summary.txt.gz	rs4033856	T	C	0.081834	0.0168931	1.03e-06	15623	23.4665
family.Alcaligenaceae.id.2875.summary.txt.gz	rs67737557	G	C	0.0738409	0.0151678	1.04e-06	15876	23.7001
family.Alcaligenaceae.id.2875.summary.txt.gz	rs17000015	T	A	-0.0609257	0.0125363	1.13e-06	16377	23.619
family.Alcaligenaceae.id.2875.summary.txt.gz	rs2367850	C	G	0.0629104	0.0131712	1.85e-06	16377	22.8136
family.Alcaligenaceae.id.2875.summary.txt.gz	rs7638039	C	T	0.0603335	0.0127779	2.7e-06	16791	22.2946
family.Alcaligenaceae.id.2875.summary.txt.gz	rs6087811	G	T	-0.0927044	0.0200457	3.37e-06	15868	21.3875
family.Alcaligenaceae.id.2875.summary.txt.gz	rs62395635	C	T	0.110583	0.0238514	3.35e-06	14802	21.4955
family.Alcaligenaceae.id.2875.summary.txt.gz	rs112159068	T	A	0.131484	0.0281089	3.56e-06	11656	21.8806
family.Alcaligenaceae.id.2875.summary.txt.gz	rs6969323	C	A	-0.0593564	0.0129137	3.89e-06	16810	21.127
family.Alcaligenaceae.id.2875.summary.txt.gz	rs7302582	C	G	-0.106817	0.023298	3.34e-06	15113	21.0203
family.Alcaligenaceae.id.2875.summary.txt.gz	rs1153990	G	A	-0.058727	0.0128306	5.97e-06	16808	20.95
family.Alcaligenaceae.id.2875.summary.txt.gz	rs9964679	G	A	0.0537051	0.0116008	4.47e-06	16810	21.4316
family.Alcaligenaceae.id.2875.summary.txt.gz	rs112135816	G	T	-0.0775052	0.0171554	5.28e-06	15545	20.4109
family.Alcaligenaceae.id.2875.summary.txt.gz	rs2040996	C	T	-0.0490922	0.0110231	7.8e-06	16801	19.8342
family.Alcaligenaceae.id.2875.summary.txt.gz	rs147968	T	C	0.0489475	0.0110321	9.13e-06	16810	19.6855
family.Alcaligenaceae.id.2875.summary.txt.gz	rs74776516	G	T	-0.0944052	0.0213287	6.85e-06	14502	19.5914
family.Alcaligenaceae.id.2875.summary.txt.gz	rs28480294	C	T	-0.0516967	0.0115503	6.61e-06	16377	20.0326
family.Alcaligenaceae.id.2875.summary.txt.gz	rs79846372	G	A	0.0882459	0.0198328	6.99e-06	16186	19.798
family.Bacteroidaceae.id.917.summary.txt.gz	rs6795673	T	C	0.0538565	0.0105251	3.38e-07	18301	26.1832
family.Bacteroidaceae.id.917.summary.txt.gz	rs28757219	A	T	0.0818398	0.0170319	1.29e-06	14833	23.089
family.Bacteroidaceae.id.917.summary.txt.gz	rs9507307	T	C	0.0604456	0.0129128	2.13e-06	18184	21.9124
family.Bacteroidaceae.id.917.summary.txt.gz	rs66474973	T	G	0.0812515	0.0164479	6.81e-07	17405	24.403
family.Bacteroidaceae.id.917.summary.txt.gz	rs11585893	G	A	-0.0740746	0.0147633	1.8e-06	17821	25.175
family.Bacteroidaceae.id.917.summary.txt.gz	rs495004	G	C	-0.0607475	0.0129865	3.42e-06	17707	21.8811
family.Bacteroidaceae.id.917.summary.txt.gz	rs17619981	G	T	0.0880978	0.0187002	2.69e-06	15801	22.1941
family.Bacteroidaceae.id.917.summary.txt.gz	rs2023437	C	T	-0.0782324	0.0167634	5.02e-06	17484	21.7796
family.Bacteroidaceae.id.917.summary.txt.gz	rs66710942	T	C	0.0488038	0.0107412	5.86e-06	17821	20.6443
family.Bacteroidaceae.id.917.summary.txt.gz	rs13207588	G	A	-0.059205	0.0131195	7.49e-06	17707	20.365
family.Bacteroidaceae.id.917.summary.txt.gz	rs2366421	A	T	-0.0528153	0.0117124	7.65e-06	18299	20.3341
family.Bacteroidaceae.id.917.summary.txt.gz	rs1340391	C	T	-0.0592004	0.0132244	6.73e-06	18302	20.0399
family.BacteroidalesS24.7group.id.11173.summary.txt.gz	rs738193	C	T	0.0847328	0.0165856	3.82e-07	7778	26.1
family.BacteroidalesS24.7group.id.11173.summary.txt.gz	rs941000	T	C	0.0850266	0.0163382	3.16e-07	7778	27.0831
family.BacteroidalesS24.7group.id.11173.summary.txt.gz	rs689695	A	C	0.0814578	0.0167057	1.28e-06	7954	23.7759
family.BacteroidalesS24.7group.id.11173.summary.txt.gz	rs17043785	C	T	-0.176187	0.0347133	5.12e-07	5208	25.7606
family.BacteroidalesS24.7group.id.11173.summary.txt.gz	rs10872669	G	A	-0.123071	0.0275665	9.49e-06	7368	19.9317
family.BacteroidalesS24.7group.id.11173.summary.txt.gz	rs12748533	T	G	-0.0821108	0.0172701	2.59e-06	7948	22.6054
family.BacteroidalesS24.7group.id.11173.summary.txt.gz	rs6831034	A	T	-0.0956546	0.0205228	6.1e-06	7576	21.7239
family.BacteroidalesS24.7group.id.11173.summary.txt.gz	rs61508842	C	T	0.122574	0.0272389	7.83e-06	7576	20.2498
family.BacteroidalesS24.7group.id.11173.summary.txt.gz	rs78609301	G	A	-0.0867065	0.0195709	7.09e-06	7953	19.6283
family.BacteroidalesS24.7group.id.11173.summary.txt.gz	rs11135366	G	C	0.0842142	0.0183739	8.78e-06	7953	21.0072
family.BacteroidalesS24.7group.id.11173.summary.txt.gz	rs7217209	T	C	0.0843019	0.0187308	8.43e-06	7745	20.2564
family.Bifidobacteriaceae.id.433.summary.txt.gz	rs182549	T	C	0.11707	0.0126703	5.94e-20	14915	85.3717
family.Bifidobacteriaceae.id.433.summary.txt.gz	rs7570971	C	A	0.112508	0.0125178	2.53e-19	14795	80.7808
family.Bifidobacteriaceae.id.433.summary.txt.gz	rs7322849	C	T	0.110676	0.0200996	1.74e-08	14915	30.3202
family.Bifidobacteriaceae.id.433.summary.txt.gz	rs6430601	G	T	0.0845099	0.016945	2.46e-07	14913	24.8732
family.Bifidobacteriaceae.id.433.summary.txt.gz	rs1961273	T	C	0.0688125	0.0131699	1.7e-07	14915	27.3004
family.Bifidobacteriaceae.id.433.summary.txt.gz	rs1879087	T	C	0.105039	0.0239306	1.05e-06	9168	19.2662
family.Bifidobacteriaceae.id.433.summary.txt.gz	rs638382	C	T	-0.0602866	0.0122474	5.56e-07	14148	24.2301
family.Bifidobacteriaceae.id.433.summary.txt.gz	rs76671854	G	C	-0.0892981	0.0183177	1.04e-06	13923	23.7653
family.Bifidobacteriaceae.id.433.summary.txt.gz	rs4957061	C	T	0.0569873	0.0116907	1.15e-06	14795	23.7614
family.Bifidobacteriaceae.id.433.summary.txt.gz	rs10841473	C	G	-0.0613031	0.0128844	2.28e-06	14914	22.6378
family.Bifidobacteriaceae.id.433.summary.txt.gz	rs4567981	A	T	0.0577763	0.0117388	8.88e-07	14795	24.2242
family.Bifidobacteriaceae.id.433.summary.txt.gz	rs13020688	A	G	0.0584045	0.0122081	1.57e-06	14795	22.8872
family.Bifidobacteriaceae.id.433.summary.txt.gz	rs677208	C	G	0.0728589	0.0164821	6e-06	14915	19.5408
family.Bifidobacteriaceae.id.433.summary.txt.gz	rs11745923	T	G	0.0579759	0.0121021	2.49e-06	14914	22.9494
family.Bifidobacteriaceae.id.433.summary.txt.gz	rs12446429	C	T	0.0810099	0.019073	8.53e-06	14008	18.04
family.Bifidobacteriaceae.id.433.summary.txt.gz	rs11655079	C	T	-0.0586146	0.0129952	5.92e-06	14912	20.3446
family.Bifidobacteriaceae.id.433.summary.txt.gz	rs540489	G	T	-0.0632518	0.013817	5.37e-06	14688	20.9567
family.Bifidobacteriaceae.id.433.summary.txt.gz	rs857444	T	C	0.0553965	0.0120669	3.82e-06	14914	21.0752
family.Bifidobacteriaceae.id.433.summary.txt.gz	rs10857328	A	T	0.0562	0.0126395	7.24e-06	14915	19.7703
family.Bifidobacteriaceae.id.433.summary.txt.gz	rs10831953	A	G	0.0537537	0.0123746	9.95e-06	14915	18.8693
family.Bifidobacteriaceae.id.433.summary.txt.gz	rs7174549	T	C	0.0551726	0.0124655	6.87e-06	14915	19.5898
family.Bifidobacteriaceae.id.433.summary.txt.gz	rs73797465	G	T	-0.0942612	0.0208421	4.85e-06	14795	20.4542
family.Bifidobacteriaceae.id.433.summary.txt.gz	rs12465599	G	A	0.0530218	0.0117672	7.13e-06	14915	20.3032
family.Bifidobacteriaceae.id.433.summary.txt.gz	rs55888705	G	A	0.053673	0.0120586	8.66e-06	14914	19.8114
family.Bifidobacteriaceae.id.433.summary.txt.gz	rs6899771	G	A	-0.0914312	0.0202604	7.28e-06	14150	20.3655
family.Bifidobacteriaceae.id.433.summary.txt.gz	rs7588568	C	A	-0.060716	0.0130605	3.73e-06	14913	21.6115
family.Christensenellaceae.id.1866.summary.txt.gz	rs62573205	A	G	-0.0654804	0.0133503	1.49e-06	16838	24.057
family.Christensenellaceae.id.1866.summary.txt.gz	rs870002	T	C	0.0488951	0.0109817	6.54e-06	16847	19.8241
family.Christensenellaceae.id.1866.summary.txt.gz	rs12657403	G	A	0.078108	0.0171887	5.59e-06	16245	20.6493
family.Christensenellaceae.id.1866.summary.txt.gz	rs117186816	A	G	-0.206476	0.0436362	6.52e-06	4310	22.3894
family.Christensenellaceae.id.1866.summary.txt.gz	rs9608766	C	T	-0.0682134	0.01496	3.33e-06	16185	20.7911
family.Christensenellaceae.id.1866.summary.txt.gz	rs4076564	A	G	-0.188623	0.039209	8.06e-06	3730	23.1429
family.Christensenellaceae.id.1866.summary.txt.gz	rs4805124	G	C	0.0486508	0.0109067	8.36e-06	16847	19.8973
family.Christensenellaceae.id.1866.summary.txt.gz	rs72706624	T	G	0.0882626	0.0197575	6.38e-06	14869	19.9568
family.Christensenellaceae.id.1866.summary.txt.gz	rs77867022	T	G	-0.160443	0.0379589	8.82e-06	4033	17.8656
family.Christensenellaceae.id.1866.summary.txt.gz	rs7211194	T	C	0.0492094	0.0110916	9.94e-06	16436	19.6836
family.Christensenellaceae.id.1866.summary.txt.gz	rs892686	G	A	0.0506107	0.0109651	4.12e-06	16847	21.3041
family.Christensenellaceae.id.1866.summary.txt.gz	rs12380890	G	A	-0.0503972	0.0111047	5.78e-06	16846	20.5966
family.Clostridiaceae1.id.1869.summary.txt.gz	rs12186080	A	G	0.0748236	0.016246	5.34e-06	14244	21.2122
family.Clostridiaceae1.id.1869.summary.txt.gz	rs2795528	A	G	-0.180969	0.0390911	3.81e-06	6411	21.4315
family.Clostridiaceae1.id.1869.summary.txt.gz	rs550843	C	T	-0.0734787	0.0168383	7.09e-06	14234	19.0425
family.Clostridiaceae1.id.1869.summary.txt.gz	rs12341505	A	G	0.0814503	0.0179338	4.54e-06	14250	20.6272
family.Clostridiaceae1.id.1869.summary.txt.gz	rs4723021	C	T	-0.106376	0.0241944	7.42e-06	13682	19.3313
family.Clostridiaceae1.id.1869.summary.txt.gz	rs881532	G	A	-0.0533035	0.0119011	7.9e-06	14250	20.0604
family.Clostridiaceae1.id.1869.summary.txt.gz	rs2817172	T	C	0.0563367	0.012392	5.27e-06	13789	20.668
family.Clostridiaceae1.id.1869.summary.txt.gz	rs10875374	T	C	-0.0536759	0.0119436	8.1e-06	14253	20.1971
family.Clostridiaceae1.id.1869.summary.txt.gz	rs12490337	G	C	-0.0616944	0.013693	6.91e-06	14253	20.2999
family.Clostridiaceae1.id.1869.summary.txt.gz	rs62397761	G	A	0.0615805	0.0136198	9.08e-06	14248	20.443
family.Clostridiaceae1.id.1869.summary.txt.gz	rs56188186	G	A	0.0967774	0.0217471	8.24e-06	13218	19.8036
family.ClostridialesvadinBB60group.id.11286.summary.txt.gz	rs55682560	T	C	-0.131519	0.0261319	4.97e-07	9183	25.3302
family.ClostridialesvadinBB60group.id.11286.summary.txt.gz	rs9979874	C	G	-0.0738925	0.0150911	1.05e-06	10506	23.9749
family.ClostridialesvadinBB60group.id.11286.summary.txt.gz	rs28691777	T	C	0.137134	0.0266996	6.96e-07	10199	26.3802
family.ClostridialesvadinBB60group.id.11286.summary.txt.gz	rs6588624	A	G	-0.0662317	0.0138147	1.79e-06	10512	22.9853
family.ClostridialesvadinBB60group.id.11286.summary.txt.gz	rs7538034	G	T	-0.078598	0.0165982	2.37e-06	10420	22.4233
family.ClostridialesvadinBB60group.id.11286.summary.txt.gz	rs66714985	C	A	0.116908	0.0252447	4.85e-06	10512	21.446
family.ClostridialesvadinBB60group.id.11286.summary.txt.gz	rs118104867	T	C	0.214464	0.0455098	3.44e-06	4095	22.2075
family.ClostridialesvadinBB60group.id.11286.summary.txt.gz	rs2191834	T	G	0.0746375	0.0159136	2.5e-06	10511	21.9977
family.ClostridialesvadinBB60group.id.11286.summary.txt.gz	rs7725895	G	A	-0.116224	0.0240367	3.94e-06	10512	23.3797
family.ClostridialesvadinBB60group.id.11286.summary.txt.gz	rs7226487	G	A	-0.0643682	0.0138701	3.58e-06	10505	21.5368
family.ClostridialesvadinBB60group.id.11286.summary.txt.gz	rs10517600	G	T	0.0626993	0.0139364	6.83e-06	10512	20.2406
family.ClostridialesvadinBB60group.id.11286.summary.txt.gz	rs17121075	A	G	0.0769254	0.0172234	7.91e-06	10512	19.9482
family.ClostridialesvadinBB60group.id.11286.summary.txt.gz	rs10904722	T	C	-0.0672314	0.0147123	5.05e-06	10512	20.8825
family.ClostridialesvadinBB60group.id.11286.summary.txt.gz	rs6755871	G	C	-0.0613825	0.0138976	9.33e-06	10500	19.5079
family.ClostridialesvadinBB60group.id.11286.summary.txt.gz	rs34088226	G	A	-0.117807	0.026924	7.66e-06	9716	19.1454
family.ClostridialesvadinBB60group.id.11286.summary.txt.gz	rs13409132	G	A	-0.165419	0.0352154	4.37e-06	5913	22.0649
family.ClostridialesvadinBB60group.id.11286.summary.txt.gz	rs989682	G	A	0.070194	0.0155364	6.85e-06	10129	20.4126
family.Coriobacteriaceae.id.811.summary.txt.gz	rs719099	G	A	0.0778402	0.0155815	5.43e-07	17687	24.9568
family.Coriobacteriaceae.id.811.summary.txt.gz	rs240104	C	T	-0.0603429	0.0126849	1.52e-06	17577	22.6296
family.Coriobacteriaceae.id.811.summary.txt.gz	rs11250875	C	T	0.06075	0.0130939	4.83e-06	17690	21.5256
family.Coriobacteriaceae.id.811.summary.txt.gz	rs34739816	T	G	0.0965017	0.0207666	3.88e-06	16593	21.5943
family.Coriobacteriaceae.id.811.summary.txt.gz	rs76779974	G	C	0.0774888	0.0171877	5.63e-06	16419	20.3256
family.Coriobacteriaceae.id.811.summary.txt.gz	rs80046645	G	C	0.25584	0.0561995	4.66e-06	3204	20.7239
family.Coriobacteriaceae.id.811.summary.txt.gz	rs45480394	G	T	-0.0504262	0.0113307	9.71e-06	17413	19.8061
family.Coriobacteriaceae.id.811.summary.txt.gz	rs1816223	G	A	-0.0586265	0.0129006	4.84e-06	17688	20.6523
family.Coriobacteriaceae.id.811.summary.txt.gz	rs7898585	C	T	0.0731501	0.0164186	5.25e-06	17691	19.85
family.Coriobacteriaceae.id.811.summary.txt.gz	rs67561917	G	A	-0.0714367	0.0154113	5.39e-06	17333	21.4863
family.Coriobacteriaceae.id.811.summary.txt.gz	rs3025411	G	A	0.0926543	0.0209468	8.27e-06	15671	19.5657
family.Coriobacteriaceae.id.811.summary.txt.gz	rs11656361	C	A	0.0773006	0.017553	8.02e-06	16665	19.3939
family.Coriobacteriaceae.id.811.summary.txt.gz	rs1397793	A	G	-0.0498855	0.0112446	9.77e-06	17527	19.6815
family.Coriobacteriaceae.id.811.summary.txt.gz	rs11073596	G	T	0.0510212	0.0114339	8.14e-06	17527	19.9118
family.Coriobacteriaceae.id.811.summary.txt.gz	rs2442778	A	G	-0.116408	0.0258545	9.03e-06	13472	20.2719
family.Coriobacteriaceae.id.811.summary.txt.gz	rs7540303	T	C	0.0483227	0.0109062	9.62e-06	17691	19.6317
family.Coriobacteriaceae.id.811.summary.txt.gz	rs62448869	A	T	-0.0486059	0.0108982	7.87e-06	17527	19.8914
family.Coriobacteriaceae.id.811.summary.txt.gz	rs13307134	T	C	0.0565686	0.0126265	7.8e-06	17527	20.0718
family.Coriobacteriaceae.id.811.summary.txt.gz	rs4880783	T	G	0.056503	0.0125055	5.9e-06	17691	20.4144
family.Coriobacteriaceae.id.811.summary.txt.gz	rs12974142	A	G	0.0789796	0.0177205	8.51e-06	17413	19.8646
family.Coriobacteriaceae.id.811.summary.txt.gz	rs8010111	A	G	-0.103377	0.0229286	6.9e-06	15996	20.3278
family.Defluviitaleaceae.id.1924.summary.txt.gz	rs72731813	T	C	-0.149751	0.0293415	2.76e-07	7786	26.0481
family.Defluviitaleaceae.id.1924.summary.txt.gz	rs4677103	G	A	0.0977203	0.0197033	9.42e-07	8002	24.5976
family.Defluviitaleaceae.id.1924.summary.txt.gz	rs55658617	C	T	0.177314	0.0361844	1.41e-06	6676	24.0128
family.Defluviitaleaceae.id.1924.summary.txt.gz	rs9725395	G	A	-0.138357	0.0295185	3.41e-06	8031	21.9691
family.Defluviitaleaceae.id.1924.summary.txt.gz	rs17051335	T	C	-0.134314	0.0292201	4.58e-06	8031	21.1288
family.Defluviitaleaceae.id.1924.summary.txt.gz	rs112893842	C	T	0.110761	0.0232545	2.75e-06	8203	22.6862
family.Defluviitaleaceae.id.1924.summary.txt.gz	rs28696126	T	A	-0.107106	0.0238173	5.56e-06	7830	20.223
family.Defluviitaleaceae.id.1924.summary.txt.gz	rs1582238	C	T	0.0801923	0.0167061	1.69e-06	8002	23.0417
family.Defluviitaleaceae.id.1924.summary.txt.gz	rs1908593	C	T	0.070223	0.0156601	7.86e-06	8203	20.1081
family.Defluviitaleaceae.id.1924.summary.txt.gz	rs9608282	G	T	0.139014	0.0299429	4.61e-06	7736	21.554
family.Defluviitaleaceae.id.1924.summary.txt.gz	rs12122999	T	G	-0.0816766	0.0180938	6.18e-06	7830	20.3767
family.Defluviitaleaceae.id.1924.summary.txt.gz	rs4344384	T	G	0.0708803	0.0156121	5.86e-06	8200	20.6124
family.Defluviitaleaceae.id.1924.summary.txt.gz	rs540220	C	T	-0.123954	0.0289814	9.48e-06	7887	18.2928
family.Desulfovibrionaceae.id.3169.summary.txt.gz	rs6058181	T	C	0.0834742	0.0166111	2.7e-07	15074	25.2528
family.Desulfovibrionaceae.id.3169.summary.txt.gz	rs4506934	T	C	-0.0943381	0.020138	3.16e-06	15035	21.9453
family.Desulfovibrionaceae.id.3169.summary.txt.gz	rs2692012	G	A	0.114231	0.0253568	1.56e-06	13080	20.2944
family.Desulfovibrionaceae.id.3169.summary.txt.gz	rs11599763	C	T	-0.0555931	0.0117493	2.5e-06	15142	22.3879
family.Desulfovibrionaceae.id.3169.summary.txt.gz	rs2838334	A	G	0.0571419	0.012423	3.82e-06	15142	21.1572
family.Desulfovibrionaceae.id.3169.summary.txt.gz	rs112381107	T	C	0.211435	0.0456962	2.82e-06	4455	21.409
family.Desulfovibrionaceae.id.3169.summary.txt.gz	rs16851319	C	G	-0.0732697	0.0150964	2.4e-06	15128	23.5561
family.Desulfovibrionaceae.id.3169.summary.txt.gz	rs17791387	G	A	-0.0729251	0.0154381	2.1e-06	15045	22.3135
family.Desulfovibrionaceae.id.3169.summary.txt.gz	rs9928243	A	C	-0.0541732	0.0117819	4.48e-06	15141	21.1417
family.Desulfovibrionaceae.id.3169.summary.txt.gz	rs7164160	T	A	-0.0574455	0.0129468	7.34e-06	15142	19.6872
family.Desulfovibrionaceae.id.3169.summary.txt.gz	rs3935584	T	C	-0.0525838	0.0115757	6.78e-06	15140	20.6351
family.Desulfovibrionaceae.id.3169.summary.txt.gz	rs72647048	C	T	-0.0770089	0.017089	9.61e-06	15142	20.307
family.Enterobacteriaceae.id.3469.summary.txt.gz	rs78143293	G	A	-0.0848521	0.0170415	1.2e-06	13572	24.7918
family.Enterobacteriaceae.id.3469.summary.txt.gz	rs111229068	T	A	0.110561	0.0241719	3.65e-06	12350	20.921
family.Enterobacteriaceae.id.3469.summary.txt.gz	rs62210023	G	A	0.0606754	0.0130125	3.13e-06	13515	21.7422
family.Enterobacteriaceae.id.3469.summary.txt.gz	rs504442	G	T	0.084159	0.0189479	5.17e-06	13578	19.7278
family.Enterobacteriaceae.id.3469.summary.txt.gz	rs80319214	G	C	0.0990404	0.0215877	6.95e-06	12641	21.048
family.Enterobacteriaceae.id.3469.summary.txt.gz	rs11026530	C	T	0.0822408	0.0186379	9.43e-06	13485	19.4706
family.Enterobacteriaceae.id.3469.summary.txt.gz	rs2374342	A	C	0.0582927	0.0126195	4.52e-06	13577	21.3376
family.Enterobacteriaceae.id.3469.summary.txt.gz	rs79757635	A	C	0.0758597	0.0171286	9.32e-06	13419	19.6146
family.Enterobacteriaceae.id.3469.summary.txt.gz	rs35673018	A	G	0.0899642	0.0202934	7.63e-06	13326	19.653
family.Enterobacteriaceae.id.3469.summary.txt.gz	rs61973590	G	C	-0.0605392	0.0133696	8.54e-06	13570	20.5039
family.Enterobacteriaceae.id.3469.summary.txt.gz	rs4792380	T	A	0.115598	0.0257683	9.49e-06	12763	20.1246
family.Erysipelotrichaceae.id.2149.summary.txt.gz	rs62504403	T	C	0.0681159	0.0127883	1.12e-07	16981	28.3706
family.Erysipelotrichaceae.id.2149.summary.txt.gz	rs7234058	C	T	-0.0945759	0.0194091	9.12e-07	16874	23.7438
family.Erysipelotrichaceae.id.2149.summary.txt.gz	rs17530232	G	A	0.10305	0.0224648	2.79e-06	16622	21.0423
family.Erysipelotrichaceae.id.2149.summary.txt.gz	rs2300774	A	G	0.0524152	0.0106784	8.95e-07	18216	24.0937
family.Erysipelotrichaceae.id.2149.summary.txt.gz	rs35161940	C	T	-0.0806041	0.0167641	1.85e-06	18213	23.1182
family.Erysipelotrichaceae.id.2149.summary.txt.gz	rs10781552	T	C	-0.0552212	0.0116074	2.33e-06	17789	22.6329
family.Erysipelotrichaceae.id.2149.summary.txt.gz	rs8003149	T	C	0.0538798	0.0116888	4.08e-06	18213	21.2477
family.Erysipelotrichaceae.id.2149.summary.txt.gz	rs4078432	T	C	-0.0608929	0.0133764	4.23e-06	17789	20.7232
family.Erysipelotrichaceae.id.2149.summary.txt.gz	rs1074800	G	A	0.0492438	0.010887	6.15e-06	17789	20.459
family.Erysipelotrichaceae.id.2149.summary.txt.gz	rs56970041	G	T	0.0724144	0.0164471	5.4e-06	18217	19.3854
family.Erysipelotrichaceae.id.2149.summary.txt.gz	rs7826267	G	T	-0.0839071	0.0199131	9.28e-06	17586	17.755
family.Erysipelotrichaceae.id.2149.summary.txt.gz	rs1884466	T	C	-0.0475363	0.0106939	9.53e-06	18205	19.7598
family.Erysipelotrichaceae.id.2149.summary.txt.gz	rs290833	G	T	-0.0497374	0.0111376	8.03e-06	17789	19.9425
family.FamilyXI.id.1936.summary.txt.gz	rs2155352	G	A	-0.150538	0.0302319	6.63e-07	3150	24.7947
family.FamilyXI.id.1936.summary.txt.gz	rs697771	G	A	-0.117677	0.0251491	3.19e-06	3152	21.8947
family.FamilyXI.id.1936.summary.txt.gz	rs10759623	T	C	-0.162115	0.032151	5.78e-07	3156	25.4247
family.FamilyXI.id.1936.summary.txt.gz	rs11547158	G	A	-0.177599	0.0372795	2.7e-06	3133	22.6957
family.FamilyXI.id.1936.summary.txt.gz	rs488164	G	T	0.117998	0.025516	4.8e-06	3149	21.3856
family.FamilyXI.id.1936.summary.txt.gz	rs3733511	G	A	0.128253	0.0274718	3.39e-06	3156	21.7954
family.FamilyXI.id.1936.summary.txt.gz	rs6025153	C	G	0.118619	0.0261969	7.07e-06	3130	20.5024
family.FamilyXI.id.1936.summary.txt.gz	rs78222136	C	G	0.224835	0.0511672	8.41e-06	3136	19.3083
family.FamilyXI.id.1936.summary.txt.gz	rs17379710	C	T	-0.116383	0.0252125	3.97e-06	3156	21.3084
family.FamilyXI.id.1936.summary.txt.gz	rs2156611	C	T	-0.112486	0.0251099	9.43e-06	3155	20.0683
family.FamilyXIII.id.1957.summary.txt.gz	rs6501525	G	A	0.0561559	0.0115587	1.24e-06	16269	23.6032
family.FamilyXIII.id.1957.summary.txt.gz	rs118170811	G	A	0.151619	0.0317112	1.8e-06	9645	22.8603
family.FamilyXIII.id.1957.summary.txt.gz	rs12643275	T	A	-0.0550907	0.0116474	2.42e-06	16269	22.3717
family.FamilyXIII.id.1957.summary.txt.gz	rs1999289	T	A	-0.0637366	0.013927	2.54e-06	16269	20.9442
family.FamilyXIII.id.1957.summary.txt.gz	rs482905	T	G	0.0596528	0.012717	3.72e-06	16737	22.0035
family.FamilyXIII.id.1957.summary.txt.gz	rs3098182	T	G	0.0508511	0.011014	4.04e-06	16731	21.3161
family.FamilyXIII.id.1957.summary.txt.gz	rs6797051	T	C	-0.0805984	0.0171364	4.89e-06	16737	22.1214
family.FamilyXIII.id.1957.summary.txt.gz	rs66753613	A	G	0.0651136	0.0144251	8.08e-06	16269	20.3753
family.FamilyXIII.id.1957.summary.txt.gz	rs7514702	C	T	-0.0663236	0.0141626	3.92e-06	16737	21.9307
family.FamilyXIII.id.1957.summary.txt.gz	rs7076829	A	T	-0.0516394	0.0112313	4.76e-06	16269	21.1399
family.FamilyXIII.id.1957.summary.txt.gz	rs10404377	A	C	-0.0503183	0.011165	6.99e-06	16269	20.3111
family.FamilyXIII.id.1957.summary.txt.gz	rs4293737	G	A	-0.112091	0.0271305	8.38e-06	5704	17.0696
family.FamilyXIII.id.1957.summary.txt.gz	rs1887048	A	G	0.0579979	0.0129602	9.65e-06	16717	20.0263
family.FamilyXIII.id.1957.summary.txt.gz	rs12904405	G	A	-0.0851896	0.0192688	7.67e-06	16643	19.5462
family.Lachnospiraceae.id.1987.summary.txt.gz	rs9929145	A	G	-0.125721	0.0245233	2.84e-07	15866	26.282
family.Lachnospiraceae.id.1987.summary.txt.gz	rs11755180	G	C	-0.049227	0.0104894	2.69e-06	18333	22.0245
family.Lachnospiraceae.id.1987.summary.txt.gz	rs35524804	C	T	-0.0607481	0.0125216	2.45e-06	17859	23.5368
family.Lachnospiraceae.id.1987.summary.txt.gz	rs11979110	C	T	-0.0500924	0.0105069	1.82e-06	18339	22.7299
family.Lachnospiraceae.id.1987.summary.txt.gz	rs79086868	C	T	0.0776723	0.0164472	3.01e-06	17522	22.3022
family.Lachnospiraceae.id.1987.summary.txt.gz	rs112040820	G	A	0.0549584	0.0117086	2.42e-06	17512	22.0323
family.Lachnospiraceae.id.1987.summary.txt.gz	rs2159863	G	A	-0.0585831	0.0128742	3.7e-06	18340	20.7063
family.Lachnospiraceae.id.1987.summary.txt.gz	rs11139361	C	T	0.0494463	0.0110503	4.26e-06	18333	20.0224
family.Lachnospiraceae.id.1987.summary.txt.gz	rs1205443	G	A	0.0501415	0.0112157	7.29e-06	17779	19.9867
family.Lachnospiraceae.id.1987.summary.txt.gz	rs7359994	C	T	-0.0503142	0.0112482	5.36e-06	18340	20.0086
family.Lachnospiraceae.id.1987.summary.txt.gz	rs146660815	C	T	-0.215114	0.0476778	6.53e-06	4112	20.3566
family.Lachnospiraceae.id.1987.summary.txt.gz	rs959845	T	C	-0.0493666	0.0107801	5.17e-06	17859	20.971
family.Lachnospiraceae.id.1987.summary.txt.gz	rs10402491	T	C	0.0661701	0.014851	7.58e-06	18334	19.8525
family.Lachnospiraceae.id.1987.summary.txt.gz	rs13005175	G	A	0.0993483	0.0218395	8.37e-06	16893	20.6936
family.Lachnospiraceae.id.1987.summary.txt.gz	rs2910921	C	T	0.160302	0.035832	8.42e-06	6549	20.0141
family.Lachnospiraceae.id.1987.summary.txt.gz	rs12760724	C	A	-0.0484566	0.0107934	7.27e-06	18340	20.1553
family.Lachnospiraceae.id.1987.summary.txt.gz	rs3127230	T	C	-0.0503537	0.0112201	6.2e-06	18340	20.1406
family.Lachnospiraceae.id.1987.summary.txt.gz	rs11841382	T	G	-0.0718128	0.017462	9.58e-06	18340	16.9129
family.Lactobacillaceae.id.1836.summary.txt.gz	rs16861661	A	G	-0.193287	0.0379293	2.7e-07	5385	25.9691
family.Lactobacillaceae.id.1836.summary.txt.gz	rs921925	C	A	0.0999419	0.0201687	5.77e-07	7053	24.5549
family.Lactobacillaceae.id.1836.summary.txt.gz	rs768253	G	T	-0.0792344	0.0170604	3.61e-06	7059	21.5699
family.Lactobacillaceae.id.1836.summary.txt.gz	rs6092149	T	A	-0.0825646	0.0170282	1.38e-06	7006	23.5098
family.Lactobacillaceae.id.1836.summary.txt.gz	rs328312	A	T	0.082529	0.0168225	8.69e-07	7051	24.0676
family.Lactobacillaceae.id.1836.summary.txt.gz	rs11674854	T	C	-0.0830224	0.0175267	2.6e-06	6750	22.4382
family.Lactobacillaceae.id.1836.summary.txt.gz	rs820999	G	T	-0.0758291	0.0170151	8.89e-06	7058	19.861
family.Lactobacillaceae.id.1836.summary.txt.gz	rs77478751	G	A	-0.219178	0.0473566	5.96e-06	3704	21.4206
family.Lactobacillaceae.id.1836.summary.txt.gz	rs74599091	G	A	0.191613	0.0425039	7.7e-06	4951	20.3232
family.Lactobacillaceae.id.1836.summary.txt.gz	rs9345899	G	A	-0.124042	0.0278946	9.45e-06	6602	19.774
family.Lactobacillaceae.id.1836.summary.txt.gz	rs1590596	G	C	-0.10381	0.0220135	3.9e-06	6750	22.2383
family.Lactobacillaceae.id.1836.summary.txt.gz	rs1530559	A	G	0.0772453	0.0176921	9.65e-06	6750	19.0627
family.Lactobacillaceae.id.1836.summary.txt.gz	rs62314653	A	C	0.177082	0.0392269	6.59e-06	6016	20.3789
family.Methanobacteriaceae.id.121.summary.txt.gz	rs10202904	G	T	-0.121754	0.0235357	3.01e-07	3695	26.7615
family.Methanobacteriaceae.id.121.summary.txt.gz	rs73457410	G	A	0.21534	0.0436695	1.41e-06	3498	24.316
family.Methanobacteriaceae.id.121.summary.txt.gz	rs6776814	C	T	-0.199566	0.0411825	1.63e-06	3385	23.4827
family.Methanobacteriaceae.id.121.summary.txt.gz	rs894996	A	C	0.216999	0.0449076	1.88e-06	3582	23.3495
family.Methanobacteriaceae.id.121.summary.txt.gz	rs75208022	T	C	-0.227245	0.048763	5.92e-06	3203	21.7173
family.Methanobacteriaceae.id.121.summary.txt.gz	rs12825290	G	C	-0.216781	0.0493496	6.08e-06	3144	19.2963
family.Methanobacteriaceae.id.121.summary.txt.gz	rs56131665	A	G	0.178661	0.039298	6.18e-06	3572	20.669
family.Methanobacteriaceae.id.121.summary.txt.gz	rs11018665	T	A	0.111465	0.0250516	6.52e-06	3698	19.7975
family.Methanobacteriaceae.id.121.summary.txt.gz	rs4257531	A	G	0.164498	0.0364959	7.44e-06	3162	20.3158
family.Methanobacteriaceae.id.121.summary.txt.gz	rs6508769	C	T	0.153519	0.0344519	8.23e-06	3319	19.8564
family.Methanobacteriaceae.id.121.summary.txt.gz	rs73068003	T	G	-0.15814	0.0351803	8.45e-06	3692	20.2063
family.Methanobacteriaceae.id.121.summary.txt.gz	rs10424197	A	G	-0.111274	0.0247517	9.28e-06	3698	20.2106
family.Oxalobacteraceae.id.2966.summary.txt.gz	rs4428215	A	G	0.12561	0.0230053	4.88e-08	5167	29.8121
family.Oxalobacteraceae.id.2966.summary.txt.gz	rs1569853	C	T	-0.140043	0.0281704	7.45e-07	4997	24.7136
family.Oxalobacteraceae.id.2966.summary.txt.gz	rs736744	T	C	0.105642	0.0200648	1.49e-07	5167	27.7207
family.Oxalobacteraceae.id.2966.summary.txt.gz	rs6000536	T	C	-0.118383	0.0241355	7.39e-07	5166	24.0583
family.Oxalobacteraceae.id.2966.summary.txt.gz	rs36057338	T	G	0.181604	0.0398742	6.26e-06	4738	20.7427
family.Oxalobacteraceae.id.2966.summary.txt.gz	rs7993559	A	C	0.0921059	0.0201114	5.04e-06	4989	20.9745
family.Oxalobacteraceae.id.2966.summary.txt.gz	rs12002250	C	A	0.196145	0.044523	5.53e-06	4726	19.4083
family.Oxalobacteraceae.id.2966.summary.txt.gz	rs111966731	C	T	0.204031	0.0445746	4.56e-06	4387	20.9516
family.Oxalobacteraceae.id.2966.summary.txt.gz	rs17138946	T	G	-0.189444	0.0430248	8.09e-06	4776	19.3876
family.Oxalobacteraceae.id.2966.summary.txt.gz	rs11246212	C	T	0.13607	0.0291797	4.51e-06	5130	21.7454
family.Oxalobacteraceae.id.2966.summary.txt.gz	rs934049	A	G	0.109751	0.0238636	4.21e-06	4951	21.1518
family.Oxalobacteraceae.id.2966.summary.txt.gz	rs12509763	G	C	-0.16332	0.0360823	8.05e-06	5129	20.4875
family.Oxalobacteraceae.id.2966.summary.txt.gz	rs561239	G	A	0.105525	0.0236769	7.19e-06	4989	19.8638
family.Oxalobacteraceae.id.2966.summary.txt.gz	rs62435498	A	C	0.181521	0.0400608	7.46e-06	4780	20.5312
family.Oxalobacteraceae.id.2966.summary.txt.gz	rs80330081	C	A	-0.18756	0.0423688	6.64e-06	4672	19.5969
family.Pasteurellaceae.id.3689.summary.txt.gz	rs12191680	G	C	0.102214	0.0197189	3.05e-07	9408	26.8689
family.Pasteurellaceae.id.3689.summary.txt.gz	rs9382510	T	C	-0.0881865	0.0169965	2.48e-07	9410	26.9207
family.Pasteurellaceae.id.3689.summary.txt.gz	rs10840326	G	C	-0.0717634	0.0149229	1.44e-06	9154	23.1259
family.Pasteurellaceae.id.3689.summary.txt.gz	rs76022354	T	C	0.24289	0.0500406	1.83e-06	3692	23.5599
family.Pasteurellaceae.id.3689.summary.txt.gz	rs72756943	A	G	0.13988	0.0303029	3.35e-06	8020	21.308
family.Pasteurellaceae.id.3689.summary.txt.gz	rs78909003	C	T	-0.241159	0.0498372	2.05e-06	3638	23.4154
family.Pasteurellaceae.id.3689.summary.txt.gz	rs6092684	T	A	0.0684647	0.014674	3.44e-06	9366	21.7689
family.Pasteurellaceae.id.3689.summary.txt.gz	rs4822728	C	T	0.0685479	0.0149032	4.72e-06	9412	21.1557
family.Pasteurellaceae.id.3689.summary.txt.gz	rs35510	G	A	0.122729	0.0264958	4.02e-06	8671	21.4557
family.Pasteurellaceae.id.3689.summary.txt.gz	rs10965428	A	C	-0.119902	0.0258219	4.29e-06	8873	21.5614
family.Pasteurellaceae.id.3689.summary.txt.gz	rs16970009	G	A	0.187381	0.0429572	7.32e-06	4703	19.0275
family.Pasteurellaceae.id.3689.summary.txt.gz	rs12050685	G	A	-0.0670948	0.015239	9.19e-06	9411	19.385
family.Pasteurellaceae.id.3689.summary.txt.gz	rs73139353	C	A	-0.222573	0.0484634	8.71e-06	4047	21.0919
family.Pasteurellaceae.id.3689.summary.txt.gz	rs6972479	G	A	-0.0781862	0.0175366	7.75e-06	8616	19.8779
family.Pasteurellaceae.id.3689.summary.txt.gz	rs9895850	C	T	-0.176406	0.041017	9.08e-06	4737	18.497
family.Pasteurellaceae.id.3689.summary.txt.gz	rs111582866	A	G	-0.113957	0.0256403	7.07e-06	8616	19.7532
family.Pasteurellaceae.id.3689.summary.txt.gz	rs62568866	A	T	-0.118018	0.0259206	7.23e-06	8020	20.7304
family.Pasteurellaceae.id.3689.summary.txt.gz	rs731534	G	C	-0.0986502	0.0216316	9.46e-06	9115	20.7978
family.Pasteurellaceae.id.3689.summary.txt.gz	rs9938097	C	T	-0.0710386	0.0158024	8.23e-06	9402	20.2088
family.Peptococcaceae.id.2024.summary.txt.gz	rs35703006	T	G	0.0812655	0.0164355	4.95e-07	10715	24.4481
family.Peptococcaceae.id.2024.summary.txt.gz	rs4990837	G	A	0.0910387	0.0185869	1.74e-06	10718	23.9903
family.Peptococcaceae.id.2024.summary.txt.gz	rs150600492	C	A	0.135774	0.0289757	2.31e-06	9761	21.9566
family.Peptococcaceae.id.2024.summary.txt.gz	rs12634826	G	T	-0.0739885	0.0150931	1.01e-06	10381	24.0309
family.Peptococcaceae.id.2024.summary.txt.gz	rs12992764	G	T	0.0684213	0.0141137	1.46e-06	10444	23.5018
family.Peptococcaceae.id.2024.summary.txt.gz	rs75898026	G	A	-0.0821779	0.0173541	2.02e-06	10444	22.4235
family.Peptococcaceae.id.2024.summary.txt.gz	rs117452796	G	A	-0.257982	0.0549569	3.15e-06	3161	22.0361
family.Peptococcaceae.id.2024.summary.txt.gz	rs75430375	T	C	-0.147941	0.0317498	3.41e-06	8375	21.7117
family.Peptococcaceae.id.2024.summary.txt.gz	rs12144792	T	C	0.064399	0.0141246	5.82e-06	10718	20.7878
family.Peptococcaceae.id.2024.summary.txt.gz	rs11787651	G	A	0.128888	0.0288764	8.29e-06	9921	19.9224
family.Peptostreptococcaceae.id.2042.summary.txt.gz	rs61841503	A	G	0.0919658	0.0161331	9.8e-09	15333	32.4951
family.Peptostreptococcaceae.id.2042.summary.txt.gz	rs4692811	T	C	0.0642075	0.0126913	4.21e-07	16061	25.5953
family.Peptostreptococcaceae.id.2042.summary.txt.gz	rs12377846	A	C	-0.252	0.0511627	7.26e-07	3736	24.2602
family.Peptostreptococcaceae.id.2042.summary.txt.gz	rs2644627	G	C	-0.0558506	0.011224	6.33e-07	16059	24.7605
family.Peptostreptococcaceae.id.2042.summary.txt.gz	rs59987323	T	C	-0.0537078	0.011443	2.7e-06	15584	22.029
family.Peptostreptococcaceae.id.2042.summary.txt.gz	rs9573937	G	A	-0.0693637	0.0142907	1.71e-06	16061	23.5589
family.Peptostreptococcaceae.id.2042.summary.txt.gz	rs75819860	A	T	0.126264	0.0268383	2.49e-06	11697	22.1334
family.Peptostreptococcaceae.id.2042.summary.txt.gz	rs117020988	T	C	0.182411	0.0372126	1.03e-06	6831	24.0282
family.Peptostreptococcaceae.id.2042.summary.txt.gz	rs1520207	T	C	0.0525658	0.0112476	3.17e-06	16057	21.8417
family.Peptostreptococcaceae.id.2042.summary.txt.gz	rs76982728	C	T	0.124203	0.0266923	3.24e-06	11185	21.6516
family.Peptostreptococcaceae.id.2042.summary.txt.gz	rs12986312	G	T	0.0571818	0.0125947	5.77e-06	15970	20.6129
family.Peptostreptococcaceae.id.2042.summary.txt.gz	rs10805326	A	G	0.0566637	0.012276	4.03e-06	16061	21.3058
family.Peptostreptococcaceae.id.2042.summary.txt.gz	rs1467258	A	G	0.072584	0.0162321	7.9e-06	15584	19.9954
family.Peptostreptococcaceae.id.2042.summary.txt.gz	rs59865771	T	C	-0.0573764	0.0127192	7.69e-06	16040	20.3492
family.Peptostreptococcaceae.id.2042.summary.txt.gz	rs77540684	G	T	0.106725	0.0245638	8.14e-06	13495	18.8775
family.Peptostreptococcaceae.id.2042.summary.txt.gz	rs6721459	G	A	0.0509823	0.0111975	5.08e-06	16061	20.7299
family.Porphyromonadaceae.id.943.summary.txt.gz	rs10119172	G	C	-0.0737324	0.014259	1.32e-07	18022	26.7386
family.Porphyromonadaceae.id.943.summary.txt.gz	rs17065783	G	A	-0.059133	0.0122235	1.79e-06	18028	23.4028
family.Porphyromonadaceae.id.943.summary.txt.gz	rs6953849	G	A	0.0718149	0.0150724	2.44e-06	18028	22.7019
family.Porphyromonadaceae.id.943.summary.txt.gz	rs10858364	T	G	0.055316	0.012085	4.31e-06	18028	20.9512
family.Porphyromonadaceae.id.943.summary.txt.gz	rs12486680	C	A	0.0984639	0.0218573	4.29e-06	17108	20.2937
family.Porphyromonadaceae.id.943.summary.txt.gz	rs3111851	G	C	0.0581896	0.0121147	2.19e-06	18024	23.0709
family.Porphyromonadaceae.id.943.summary.txt.gz	rs7330827	C	T	-0.103842	0.0237355	8.05e-06	13754	19.1403
family.Porphyromonadaceae.id.943.summary.txt.gz	rs35961441	C	A	0.0915257	0.0207306	8.37e-06	16374	19.4923
family.Porphyromonadaceae.id.943.summary.txt.gz	rs10762312	A	G	-0.052368	0.0118814	8.7e-06	18028	19.4265
family.Porphyromonadaceae.id.943.summary.txt.gz	rs35233670	C	T	-0.0473576	0.010602	7.91e-06	18024	19.9529
family.Porphyromonadaceae.id.943.summary.txt.gz	rs864093	C	A	-0.0527939	0.0117499	9.6e-06	18027	20.1882
family.Porphyromonadaceae.id.943.summary.txt.gz	rs1980561	G	A	-0.0485289	0.0109284	8.95e-06	18028	19.7192
family.Prevotellaceae.id.960.summary.txt.gz	rs9958960	A	G	-0.0914807	0.0173611	1.06e-07	14061	27.7653
family.Prevotellaceae.id.960.summary.txt.gz	rs4493272	C	T	-0.0604992	0.0118027	3.02e-07	14867	26.2745
family.Prevotellaceae.id.960.summary.txt.gz	rs3860225	G	A	0.083936	0.0167936	5.5e-07	14871	24.9809
family.Prevotellaceae.id.960.summary.txt.gz	rs912860	A	G	-0.229046	0.0483124	9.3e-07	3479	22.4765
family.Prevotellaceae.id.960.summary.txt.gz	rs12118202	C	T	-0.0751986	0.0147265	5.54e-07	14869	26.0747
family.Prevotellaceae.id.960.summary.txt.gz	rs2206482	G	T	-0.0569105	0.0117486	1.3e-06	14808	23.4644
family.Prevotellaceae.id.960.summary.txt.gz	rs9586501	A	G	0.0592681	0.0127329	2.59e-06	14868	21.6663
family.Prevotellaceae.id.960.summary.txt.gz	rs12057990	T	C	0.0589878	0.0132268	8.97e-06	14867	19.889
family.Prevotellaceae.id.960.summary.txt.gz	rs148376875	G	T	0.084515	0.0179163	2.08e-06	14289	22.2521
family.Prevotellaceae.id.960.summary.txt.gz	rs4685827	C	T	-0.0679529	0.0145407	2.77e-06	14867	21.8396
family.Prevotellaceae.id.960.summary.txt.gz	rs10131942	G	C	0.0701212	0.0158326	8.61e-06	14871	19.6152
family.Prevotellaceae.id.960.summary.txt.gz	rs34660375	G	A	-0.0805894	0.0178291	7.4e-06	14289	20.4313
family.Prevotellaceae.id.960.summary.txt.gz	rs7252711	G	A	-0.0740876	0.0161926	5.57e-06	14540	20.9343
family.Prevotellaceae.id.960.summary.txt.gz	rs3758087	C	T	0.0564199	0.0124655	8.61e-06	14871	20.4854
family.Prevotellaceae.id.960.summary.txt.gz	rs34071565	A	T	-0.1567	0.0347882	5.6e-06	8136	20.2896
family.Prevotellaceae.id.960.summary.txt.gz	rs13069367	C	A	-0.0539768	0.0119687	7.39e-06	14860	20.3385
family.Prevotellaceae.id.960.summary.txt.gz	rs7975087	A	C	-0.0601448	0.0135454	7.59e-06	14871	19.7157
family.Prevotellaceae.id.960.summary.txt.gz	rs2278540	A	G	0.0554249	0.0123265	8.44e-06	14847	20.2177
family.Rhodospirillaceae.id.2717.summary.txt.gz	rs9813022	G	A	-0.0842444	0.0163583	2.53e-07	8498	26.5219
family.Rhodospirillaceae.id.2717.summary.txt.gz	rs3754624	T	C	0.0971389	0.0200064	1.71e-06	8496	23.5748
family.Rhodospirillaceae.id.2717.summary.txt.gz	rs55876211	T	C	-0.0911851	0.0196395	2.87e-06	8494	21.5569
family.Rhodospirillaceae.id.2717.summary.txt.gz	rs76784716	G	A	0.136049	0.0285767	1.49e-06	8498	22.6656
family.Rhodospirillaceae.id.2717.summary.txt.gz	rs4278423	C	T	0.107529	0.0235725	3.12e-06	8501	20.8086
family.Rhodospirillaceae.id.2717.summary.txt.gz	rs1549633	C	A	0.0999312	0.0218634	4.7e-06	8010	20.8914
family.Rhodospirillaceae.id.2717.summary.txt.gz	rs11591293	T	G	0.0743184	0.0158724	2.67e-06	8500	21.9233
family.Rhodospirillaceae.id.2717.summary.txt.gz	rs74354280	T	C	-0.0911896	0.0204907	6.67e-06	8501	19.8051
family.Rhodospirillaceae.id.2717.summary.txt.gz	rs61933850	A	G	0.164808	0.0360647	7.23e-06	6830	20.8831
family.Rhodospirillaceae.id.2717.summary.txt.gz	rs7001029	T	C	0.117366	0.0261324	5.35e-06	8044	20.1708
family.Rhodospirillaceae.id.2717.summary.txt.gz	rs1035406	A	G	-0.11354	0.0250863	5.84e-06	8483	20.4845
family.Rhodospirillaceae.id.2717.summary.txt.gz	rs72714493	G	A	0.0816858	0.0180791	7.35e-06	8497	20.4145
family.Rhodospirillaceae.id.2717.summary.txt.gz	rs12977163	C	G	0.0730951	0.0163491	7.63e-06	8044	19.989
family.Rhodospirillaceae.id.2717.summary.txt.gz	rs13336560	T	C	-0.0701719	0.0158061	9.17e-06	8010	19.7095
family.Rhodospirillaceae.id.2717.summary.txt.gz	rs4822789	C	G	0.0734321	0.0160521	7.01e-06	8492	20.927
family.Rhodospirillaceae.id.2717.summary.txt.gz	rs6679026	C	T	0.111984	0.0251088	9.95e-06	8497	19.8911
family.Rhodospirillaceae.id.2717.summary.txt.gz	rs1923415	G	A	-0.0999238	0.0227326	9.64e-06	8501	19.3215
family.Rikenellaceae.id.967.summary.txt.gz	rs9603208	T	G	0.0821173	0.0159596	1.92e-07	17680	26.4745
family.Rikenellaceae.id.967.summary.txt.gz	rs1939881	A	G	-0.105589	0.0206213	5.64e-07	17434	26.2187
family.Rikenellaceae.id.967.summary.txt.gz	rs67705352	G	T	-0.0549688	0.0110534	6.58e-07	17676	24.731
family.Rikenellaceae.id.967.summary.txt.gz	rs4264350	C	T	-0.0526393	0.0108555	1.35e-06	17668	23.5137
family.Rikenellaceae.id.967.summary.txt.gz	rs62532512	A	C	-0.0504257	0.0107399	2.76e-06	17672	22.0445
family.Rikenellaceae.id.967.summary.txt.gz	rs67281112	C	G	0.0635814	0.0137451	3.63e-06	17199	21.3975
family.Rikenellaceae.id.967.summary.txt.gz	rs6837275	G	A	0.0570355	0.011887	1.45e-06	17199	23.0222
family.Rikenellaceae.id.967.summary.txt.gz	rs9578457	A	G	-0.141478	0.0315848	3.99e-06	9400	20.0643
family.Rikenellaceae.id.967.summary.txt.gz	rs2833282	A	G	0.0711137	0.0156966	4.31e-06	17680	20.5255
family.Rikenellaceae.id.967.summary.txt.gz	rs77885767	T	C	-0.156209	0.0336482	2.85e-06	8478	21.5521
family.Rikenellaceae.id.967.summary.txt.gz	rs59663348	A	G	0.0570915	0.0125048	6.12e-06	17678	20.8446
family.Rikenellaceae.id.967.summary.txt.gz	rs8130320	G	A	-0.048924	0.0106843	4.73e-06	17680	20.9676
family.Rikenellaceae.id.967.summary.txt.gz	rs74474130	G	T	0.137747	0.0295688	3.61e-06	11055	21.702
family.Rikenellaceae.id.967.summary.txt.gz	rs7242694	T	C	-0.0618674	0.0134882	5.81e-06	17199	21.0385
family.Rikenellaceae.id.967.summary.txt.gz	rs36021379	G	A	-0.0656005	0.0144903	7.2e-06	17199	20.4956
family.Rikenellaceae.id.967.summary.txt.gz	rs10217435	T	C	-0.0883756	0.0197506	6.51e-06	17679	20.0218
family.Rikenellaceae.id.967.summary.txt.gz	rs2447496	A	G	-0.0549203	0.0121904	6.09e-06	17199	20.2968
family.Rikenellaceae.id.967.summary.txt.gz	rs35909684	C	A	-0.0850181	0.0191539	7.1e-06	17565	19.7019
family.Rikenellaceae.id.967.summary.txt.gz	rs4783173	G	C	0.0481514	0.0110006	7.06e-06	17086	19.1596
family.Rikenellaceae.id.967.summary.txt.gz	rs7832304	G	T	-0.0724262	0.016063	8.71e-06	16912	20.33
family.Rikenellaceae.id.967.summary.txt.gz	rs10832801	C	A	-0.0534763	0.0122666	7.5e-06	17199	19.0052
family.Rikenellaceae.id.967.summary.txt.gz	rs9389714	T	C	-0.0636841	0.0143416	8.79e-06	17680	19.7183
family.Rikenellaceae.id.967.summary.txt.gz	rs6744030	T	C	0.0696747	0.0157103	9.32e-06	17564	19.6689
family.Ruminococcaceae.id.2050.summary.txt.gz	rs55793120	C	T	0.13822	0.0266152	1.44e-07	12405	26.9701
family.Ruminococcaceae.id.2050.summary.txt.gz	rs2113833	C	T	0.169146	0.0355009	1.14e-06	4140	22.701
family.Ruminococcaceae.id.2050.summary.txt.gz	rs17376049	C	T	0.0848534	0.0172114	7.3e-07	18333	24.3056
family.Ruminococcaceae.id.2050.summary.txt.gz	rs56199908	C	T	-0.199327	0.0410444	1.66e-06	5618	23.5843
family.Ruminococcaceae.id.2050.summary.txt.gz	rs10093275	T	C	0.0534595	0.011677	5.35e-06	18335	20.9599
family.Ruminococcaceae.id.2050.summary.txt.gz	rs76724913	G	T	0.0901053	0.0203104	9.6e-06	17516	19.6817
family.Ruminococcaceae.id.2050.summary.txt.gz	rs1612733	C	T	0.108708	0.0238006	4.22e-06	15016	20.8617
family.Ruminococcaceae.id.2050.summary.txt.gz	rs2426816	A	T	-0.0480152	0.0106011	6.04e-06	17774	20.5142
family.Ruminococcaceae.id.2050.summary.txt.gz	rs3009418	A	C	0.0927607	0.0210123	8.69e-06	16407	19.4886
family.Ruminococcaceae.id.2050.summary.txt.gz	rs10166469	C	T	-0.053336	0.0120209	8.52e-06	18314	19.6864
family.Ruminococcaceae.id.2050.summary.txt.gz	rs1158100	G	A	-0.0490539	0.0109865	8.61e-06	18333	19.9356
family.Ruminococcaceae.id.2050.summary.txt.gz	rs499272	C	G	0.0706431	0.016046	9.29e-06	17854	19.3823
family.Streptococcaceae.id.1850.summary.txt.gz	rs11110281	C	T	-0.130554	0.0225943	1.4e-08	15316	33.3874
family.Streptococcaceae.id.1850.summary.txt.gz	rs2952251	G	A	-0.0639298	0.0126525	3.72e-07	16612	25.5303
family.Streptococcaceae.id.1850.summary.txt.gz	rs4968759	G	A	-0.0544035	0.0111271	8.92e-07	16624	23.9049
family.Streptococcaceae.id.1850.summary.txt.gz	rs395407	C	G	-0.0826855	0.0172536	1.33e-06	16088	22.9667
family.Streptococcaceae.id.1850.summary.txt.gz	rs35344081	A	G	0.0609349	0.0129703	2.64e-06	16624	22.0714
family.Streptococcaceae.id.1850.summary.txt.gz	rs2370083	T	G	-0.0842751	0.0184509	4.26e-06	16516	20.8623
family.Streptococcaceae.id.1850.summary.txt.gz	rs77558518	G	A	-0.104239	0.022806	3.72e-06	15161	20.891
family.Streptococcaceae.id.1850.summary.txt.gz	rs76717940	A	T	0.150606	0.0334079	3.09e-06	7720	20.3228
family.Streptococcaceae.id.1850.summary.txt.gz	rs10028567	T	C	-0.0934027	0.0190343	3.72e-06	16549	24.0792
family.Streptococcaceae.id.1850.summary.txt.gz	rs72739637	G	A	0.0927983	0.0192021	1.82e-06	15111	23.3552
family.Streptococcaceae.id.1850.summary.txt.gz	rs16950051	G	A	0.107008	0.0236973	5.34e-06	14431	20.3907
family.Streptococcaceae.id.1850.summary.txt.gz	rs77968078	A	G	-0.0993013	0.0224788	7.93e-06	15519	19.5149
family.Streptococcaceae.id.1850.summary.txt.gz	rs28718126	G	A	0.109069	0.0246868	9.41e-06	13529	19.5198
family.Streptococcaceae.id.1850.summary.txt.gz	rs7916711	G	A	0.0959639	0.021545	6.33e-06	15515	19.8391
family.Streptococcaceae.id.1850.summary.txt.gz	rs957755	G	T	-0.0642449	0.0142702	7.42e-06	16627	20.2682
family.Streptococcaceae.id.1850.summary.txt.gz	rs6806351	C	T	-0.0619209	0.0135744	6.94e-06	16198	20.8082
family.Streptococcaceae.id.1850.summary.txt.gz	rs9903102	A	C	-0.0693015	0.0154096	4.92e-06	16623	20.2256
family.Streptococcaceae.id.1850.summary.txt.gz	rs57646748	A	G	-0.088021	0.019876	7.88e-06	16160	19.6117
family.Streptococcaceae.id.1850.summary.txt.gz	rs6563952	C	G	0.0801931	0.0178576	8.71e-06	16627	20.1664
family.unknownfamily.id.1000001214.summary.txt.gz	rs9864379	C	T	-0.160521	0.0292752	4.66e-08	5768	30.0653
family.unknownfamily.id.1000001214.summary.txt.gz	rs11150282	C	T	0.098235	0.0197127	7.36e-07	5864	24.8337
family.unknownfamily.id.1000001214.summary.txt.gz	rs16851659	C	G	-0.0895168	0.0186555	1.27e-06	5875	23.0247
family.unknownfamily.id.1000001214.summary.txt.gz	rs4129395	A	G	0.0904264	0.0185253	1.22e-06	5878	23.8264
family.unknownfamily.id.1000001214.summary.txt.gz	rs1221147	A	T	0.126305	0.0279161	4.86e-06	5759	20.4706
family.unknownfamily.id.1000001214.summary.txt.gz	rs79790072	C	T	0.226103	0.0488017	3.54e-06	4104	21.4655
family.unknownfamily.id.1000001214.summary.txt.gz	rs73074665	T	A	0.164631	0.0356037	3.62e-06	5749	21.3813
family.unknownfamily.id.1000001214.summary.txt.gz	rs113884518	C	T	-0.20591	0.0455376	7.74e-06	4434	20.4463
family.unknownfamily.id.1000001214.summary.txt.gz	rs789069	C	A	-0.10413	0.0234459	6.5e-06	5870	19.725
family.unknownfamily.id.1000001214.summary.txt.gz	rs367480	A	G	-0.0841649	0.0185948	7.52e-06	5878	20.4871
family.unknownfamily.id.1000001214.summary.txt.gz	rs8028558	G	A	0.08346	0.0188504	9.78e-06	5875	19.6027
family.unknownfamily.id.1000001214.summary.txt.gz	rs28678345	C	T	0.213083	0.0471377	8.06e-06	4315	20.4344
family.unknownfamily.id.1000005471.summary.txt.gz	rs74603314	C	T	0.230767	0.0489701	2.28e-06	4033	22.2068
family.unknownfamily.id.1000005471.summary.txt.gz	rs76373661	A	G	0.0908218	0.0202986	5.16e-06	10359	20.0193
family.unknownfamily.id.1000005471.summary.txt.gz	rs17235252	C	T	-0.122002	0.0255463	2.16e-06	9531	22.8076
family.unknownfamily.id.1000005471.summary.txt.gz	rs638542	A	G	-0.070592	0.0157049	5.17e-06	9970	20.2041
family.unknownfamily.id.1000005471.summary.txt.gz	rs62188991	C	G	-0.110864	0.0241355	5.27e-06	9531	21.0993
family.unknownfamily.id.1000005471.summary.txt.gz	rs949341	A	G	0.0656602	0.0147216	7.73e-06	10355	19.8926
family.unknownfamily.id.1000005471.summary.txt.gz	rs13100746	T	C	0.0638979	0.0142685	7.29e-06	10359	20.0546
family.unknownfamily.id.1000005471.summary.txt.gz	rs515984	C	T	-0.0875451	0.0190685	6.61e-06	10359	21.078
family.unknownfamily.id.1000005471.summary.txt.gz	rs7706512	A	G	0.0657351	0.0138979	2.27e-06	10359	22.3715
family.unknownfamily.id.1000005471.summary.txt.gz	rs11779863	A	G	-0.0772768	0.0172171	6.69e-06	10353	20.1456
family.unknownfamily.id.1000005471.summary.txt.gz	rs7801843	G	A	-0.0869495	0.0194509	9.47e-06	10359	19.9826
family.unknownfamily.id.1000005471.summary.txt.gz	rs10071529	C	G	0.125105	0.0278674	8.64e-06	10147	20.1536
family.unknownfamily.id.1000005471.summary.txt.gz	rs739151	G	C	0.0652659	0.0139773	3.09e-06	10337	21.8035
family.unknownfamily.id.1000005471.summary.txt.gz	rs114184530	C	T	-0.154545	0.0339992	7.88e-06	7196	20.6619
family.unknownfamily.id.1000005471.summary.txt.gz	rs12566890	G	T	-0.103134	0.0241775	8.11e-06	10339	18.1961
family.unknownfamily.id.1000005471.summary.txt.gz	rs3932485	T	C	0.0626209	0.0141623	9.93e-06	10359	19.551
family.unknownfamily.id.1000005471.summary.txt.gz	rs7853673	A	G	-0.0624389	0.0139833	6.73e-06	10359	19.9386
family.unknownfamily.id.1000006161.summary.txt.gz	rs60583455	C	T	0.108934	0.021177	2.6e-07	4773	26.4604
family.unknownfamily.id.1000006161.summary.txt.gz	rs2172426	T	C	-0.10212	0.0198947	3.17e-07	5099	26.348
family.unknownfamily.id.1000006161.summary.txt.gz	rs11251024	A	G	0.104201	0.0206737	6.63e-07	5107	25.4043
family.unknownfamily.id.1000006161.summary.txt.gz	rs13219468	C	G	0.115344	0.0236958	1.41e-06	5104	23.6944
family.unknownfamily.id.1000006161.summary.txt.gz	rs267959	G	A	0.0988612	0.0209676	2.62e-06	5107	22.2308
family.unknownfamily.id.1000006161.summary.txt.gz	rs11606187	G	A	-0.154539	0.0326288	3.31e-06	5102	22.4324
family.unknownfamily.id.1000006161.summary.txt.gz	rs7911787	T	G	-0.223071	0.0470232	3.39e-06	3879	22.504
family.unknownfamily.id.1000006161.summary.txt.gz	rs72671304	C	T	0.172322	0.0370028	3.8e-06	4887	21.6876
family.unknownfamily.id.1000006161.summary.txt.gz	rs13385922	C	T	0.0929494	0.0201348	3.97e-06	5106	21.3107
family.unknownfamily.id.1000006161.summary.txt.gz	rs4383094	C	T	0.149188	0.0320662	4.28e-06	5091	21.6457
family.unknownfamily.id.1000006161.summary.txt.gz	rs55921101	T	A	-0.109245	0.0236201	4.32e-06	5105	21.3916
family.unknownfamily.id.1000006161.summary.txt.gz	rs12358808	T	G	-0.119662	0.0255597	5.31e-06	5107	21.918
family.unknownfamily.id.1000006161.summary.txt.gz	rs9542068	C	T	0.0990709	0.0218149	6.52e-06	5107	20.6245
family.unknownfamily.id.1000006161.summary.txt.gz	rs2930903	G	C	0.0908335	0.0209434	6.84e-06	4789	18.8104
family.unknownfamily.id.1000006161.summary.txt.gz	rs60775321	C	T	-0.0962425	0.0213842	7.1e-06	5101	20.2558
family.unknownfamily.id.1000006161.summary.txt.gz	rs8126061	C	T	-0.159135	0.0351904	7.36e-06	5089	20.4496
family.unknownfamily.id.1000006161.summary.txt.gz	rs166849	A	G	0.0911053	0.0202239	7.74e-06	5107	20.2934
family.unknownfamily.id.1000006161.summary.txt.gz	rs80270230	C	G	0.176113	0.0393214	8.41e-06	4261	20.0597
family.Veillonellaceae.id.2172.summary.txt.gz	rs12741784	T	C	-0.0621452	0.0119266	1.28e-07	15867	27.1507
family.Veillonellaceae.id.2172.summary.txt.gz	rs79535861	C	A	0.100666	0.0207016	1.58e-06	15061	23.6462
family.Veillonellaceae.id.2172.summary.txt.gz	rs111810795	T	C	-0.0867108	0.0180573	1.73e-06	15605	23.0589
family.Veillonellaceae.id.2172.summary.txt.gz	rs12186441	A	G	0.208096	0.0453999	4.53e-06	5236	21.0096
family.Veillonellaceae.id.2172.summary.txt.gz	rs4797169	C	T	0.0587799	0.0128297	4.49e-06	15974	20.9907
family.Veillonellaceae.id.2172.summary.txt.gz	rs12668619	G	A	0.055301	0.0117654	2.57e-06	15971	22.093
family.Veillonellaceae.id.2172.summary.txt.gz	rs2175069	G	A	-0.0526752	0.0114886	4.64e-06	15976	21.0221
family.Veillonellaceae.id.2172.summary.txt.gz	rs1442060	A	G	-0.0514024	0.0112125	4.51e-06	15976	21.0168
family.Veillonellaceae.id.2172.summary.txt.gz	rs1447205	C	G	-0.0520689	0.0115656	7.35e-06	15971	20.2685
family.Veillonellaceae.id.2172.summary.txt.gz	rs114889439	G	A	-0.253809	0.0539169	6.19e-06	3268	22.1597
family.Veillonellaceae.id.2172.summary.txt.gz	rs4461038	G	A	-0.0554965	0.0119467	3.73e-06	15973	21.5791
family.Veillonellaceae.id.2172.summary.txt.gz	rs6909981	T	C	-0.0638697	0.0141765	5.48e-06	15976	20.2979
family.Veillonellaceae.id.2172.summary.txt.gz	rs2561116	G	T	-0.083617	0.0187159	7.89e-06	15976	19.9603
family.Veillonellaceae.id.2172.summary.txt.gz	rs61264131	C	A	0.202367	0.0464388	6.75e-06	3075	18.9897
family.Veillonellaceae.id.2172.summary.txt.gz	rs9345168	A	C	0.0509102	0.0113253	8.49e-06	15976	20.2074
family.Veillonellaceae.id.2172.summary.txt.gz	rs11700976	A	C	0.0503337	0.0113763	9.25e-06	15971	19.5756
family.Veillonellaceae.id.2172.summary.txt.gz	rs6692542	G	A	0.0534397	0.0118254	8.68e-06	15976	20.422
family.Veillonellaceae.id.2172.summary.txt.gz	rs2585520	T	G	-0.0904972	0.0200428	5.27e-06	15501	20.387
family.Veillonellaceae.id.2172.summary.txt.gz	rs75768969	G	C	-0.0703773	0.0156855	7.19e-06	15975	20.1312
family.Veillonellaceae.id.2172.summary.txt.gz	rs1693340	C	T	0.0818934	0.018245	9.25e-06	15058	20.147
family.Veillonellaceae.id.2172.summary.txt.gz	rs4263802	A	G	0.050942	0.0114921	7.45e-06	15976	19.6495
family.Verrucomicrobiaceae.id.4036.summary.txt.gz	rs11729256	C	T	0.0749798	0.0150177	6.73e-07	11861	24.9277
family.Verrucomicrobiaceae.id.4036.summary.txt.gz	rs4936098	G	A	0.0648691	0.0135928	1.13e-06	11858	22.7749
family.Verrucomicrobiaceae.id.4036.summary.txt.gz	rs9349825	G	A	-0.0704354	0.0147128	2.51e-06	11858	22.9188
family.Verrucomicrobiaceae.id.4036.summary.txt.gz	rs74542928	C	T	0.112124	0.0236422	1.65e-06	11216	22.4917
family.Verrucomicrobiaceae.id.4036.summary.txt.gz	rs3995795	T	C	0.064218	0.0140994	5.03e-06	11690	20.7449
family.Verrucomicrobiaceae.id.4036.summary.txt.gz	rs2602429	T	C	0.0745516	0.0156195	2.7e-06	11690	22.7814
family.Verrucomicrobiaceae.id.4036.summary.txt.gz	rs4242783	A	G	0.0687992	0.0147694	2.75e-06	11690	21.6992
family.Verrucomicrobiaceae.id.4036.summary.txt.gz	rs11184341	C	G	0.0655301	0.014223	4.14e-06	11864	21.2274
family.Verrucomicrobiaceae.id.4036.summary.txt.gz	rs61779207	A	G	-0.0758811	0.0167762	6.63e-06	11591	20.4588
family.Verrucomicrobiaceae.id.4036.summary.txt.gz	rs117107102	G	A	0.204683	0.0431573	2.92e-06	4975	22.4934
family.Verrucomicrobiaceae.id.4036.summary.txt.gz	rs12908520	A	G	0.0619104	0.0130946	2.15e-06	11863	22.3533
family.Verrucomicrobiaceae.id.4036.summary.txt.gz	rs111862613	C	T	0.0907065	0.0196746	3.73e-06	11621	21.2551
family.Verrucomicrobiaceae.id.4036.summary.txt.gz	rs941682	A	G	-0.0631526	0.0143767	9.58e-06	11809	19.2958
family.Victivallaceae.id.2255.summary.txt.gz	rs4396289	T	C	-0.152918	0.0288525	1.54e-07	3913	28.0897
family.Victivallaceae.id.2255.summary.txt.gz	rs2944282	C	T	-0.124197	0.0257026	1.57e-06	3555	23.3489
family.Victivallaceae.id.2255.summary.txt.gz	rs11764871	T	G	0.127099	0.025656	7.49e-07	3909	24.5418
family.Victivallaceae.id.2255.summary.txt.gz	rs6545794	G	A	-0.197786	0.0410495	5.97e-07	3916	23.2152
family.Victivallaceae.id.2255.summary.txt.gz	rs1603450	C	T	-0.144369	0.0299873	2.28e-06	3917	23.1779
family.Victivallaceae.id.2255.summary.txt.gz	rs2546105	T	A	0.126643	0.0257111	1.03e-06	3917	24.262
family.Victivallaceae.id.2255.summary.txt.gz	rs62570196	T	C	-0.246101	0.0483077	2.7e-07	3091	25.9535
family.Victivallaceae.id.2255.summary.txt.gz	rs7077363	A	G	0.148942	0.0318366	2.83e-06	3912	21.8868
family.Victivallaceae.id.2255.summary.txt.gz	rs67832247	T	C	-0.123489	0.0266695	3.24e-06	3555	21.4401
family.Victivallaceae.id.2255.summary.txt.gz	rs34962571	C	A	-0.186945	0.0418412	6.25e-06	3237	19.9628
family.Victivallaceae.id.2255.summary.txt.gz	rs7860510	C	G	0.164855	0.0375128	9.6e-06	3912	19.3129
family.Victivallaceae.id.2255.summary.txt.gz	rs7627405	T	C	-0.134158	0.0301427	8.19e-06	3555	19.8092
family.Victivallaceae.id.2255.summary.txt.gz	rs61702987	C	T	0.145501	0.0300007	3.08e-06	3906	23.5218
family.Victivallaceae.id.2255.summary.txt.gz	rs7314815	A	G	0.101088	0.0225594	6.4e-06	3912	20.0791
family.Victivallaceae.id.2255.summary.txt.gz	rs11671100	C	A	-0.160034	0.0349472	4.08e-06	3331	20.9701
genus..Clostridiuminnocuumgroup.id.14397.summary.txt.gz	rs6890185	C	T	0.113424	0.0233137	1.12e-06	4166	23.6692
genus..Clostridiuminnocuumgroup.id.14397.summary.txt.gz	rs61267978	C	T	0.14708	0.0320875	5.59e-06	4165	21.0103
genus..Clostridiuminnocuumgroup.id.14397.summary.txt.gz	rs1948423	A	T	-0.108859	0.023425	3.49e-06	4165	21.5959
genus..Clostridiuminnocuumgroup.id.14397.summary.txt.gz	rs6577484	A	G	0.160425	0.0360857	8.41e-06	3858	19.7639
genus..Clostridiuminnocuumgroup.id.14397.summary.txt.gz	rs10074000	C	T	-0.102648	0.0227508	7e-06	4048	20.3567
genus..Clostridiuminnocuumgroup.id.14397.summary.txt.gz	rs1942371	A	G	-0.157938	0.034187	4.06e-06	3971	21.3428
genus..Clostridiuminnocuumgroup.id.14397.summary.txt.gz	rs40656	T	C	0.142664	0.0311021	8.62e-06	4048	21.0403
genus..Clostridiuminnocuumgroup.id.14397.summary.txt.gz	rs71564433	A	T	-0.126746	0.0274657	7.8e-06	4164	21.2955
genus..Clostridiuminnocuumgroup.id.14397.summary.txt.gz	rs77845139	G	A	-0.114993	0.0257186	8.41e-06	4048	19.9916
genus..Clostridiuminnocuumgroup.id.14397.summary.txt.gz	rs10506058	G	A	0.0997048	0.0221926	8.92e-06	4163	20.1844
genus..Clostridiuminnocuumgroup.id.14397.summary.txt.gz	rs4869133	A	G	-0.180591	0.0409505	7.24e-06	3735	19.4478
genus..Eubacteriumbrachygroup.id.11296.summary.txt.gz	rs112617308	C	T	-0.170873	0.0362844	2.38e-06	4001	22.1773
genus..Eubacteriumbrachygroup.id.11296.summary.txt.gz	rs9613196	A	T	-0.238718	0.0528561	4.99e-06	3004	20.3977
genus..Eubacteriumbrachygroup.id.11296.summary.txt.gz	rs62348779	C	T	-0.201481	0.043286	3.78e-06	3827	21.6656
genus..Eubacteriumbrachygroup.id.11296.summary.txt.gz	rs2913110	T	C	0.105143	0.022942	4.56e-06	4001	21.0039
genus..Eubacteriumbrachygroup.id.11296.summary.txt.gz	rs4862235	A	G	0.104806	0.0225751	3.73e-06	4000	21.5533
genus..Eubacteriumbrachygroup.id.11296.summary.txt.gz	rs12151423	G	A	0.101329	0.0227324	9.27e-06	3854	19.8688
genus..Eubacteriumbrachygroup.id.11296.summary.txt.gz	rs73199919	C	T	-0.236717	0.0531335	8.16e-06	3008	19.8482
genus..Eubacteriumbrachygroup.id.11296.summary.txt.gz	rs6591893	A	G	0.108225	0.0240319	7.34e-06	3999	20.2807
genus..Eubacteriumbrachygroup.id.11296.summary.txt.gz	rs720439	G	A	-0.111927	0.0251252	7.03e-06	4001	19.8449
genus..Eubacteriumbrachygroup.id.11296.summary.txt.gz	rs13139592	C	T	-0.145997	0.0327192	7.97e-06	3842	19.9104
genus..Eubacteriumbrachygroup.id.11296.summary.txt.gz	rs1384962	G	A	0.120888	0.0266264	6.99e-06	4001	20.6131
genus..Eubacteriumcoprostanoligenesgroup.id.11375.summary.txt.gz	rs17159861	T	C	0.0962228	0.0168388	1.04e-08	17380	32.6537
genus..Eubacteriumcoprostanoligenesgroup.id.11375.summary.txt.gz	rs9648214	C	T	-0.0828719	0.016431	2.52e-07	17379	25.4383
genus..Eubacteriumcoprostanoligenesgroup.id.11375.summary.txt.gz	rs115325767	C	G	0.0783322	0.0174719	2.62e-06	16555	20.1002
genus..Eubacteriumcoprostanoligenesgroup.id.11375.summary.txt.gz	rs12906958	T	C	-0.0533159	0.0115935	4.35e-06	17380	21.1488
genus..Eubacteriumcoprostanoligenesgroup.id.11375.summary.txt.gz	rs4076415	G	T	0.0515152	0.0110294	1.99e-06	16960	21.8155
genus..Eubacteriumcoprostanoligenesgroup.id.11375.summary.txt.gz	rs6762473	A	C	0.0521584	0.0112353	4.26e-06	17377	21.5517
genus..Eubacteriumcoprostanoligenesgroup.id.11375.summary.txt.gz	rs73109678	A	G	-0.0796956	0.0172275	3.66e-06	17379	21.4005
genus..Eubacteriumcoprostanoligenesgroup.id.11375.summary.txt.gz	rs10444197	G	A	-0.0505823	0.0113455	5.98e-06	17380	19.8768
genus..Eubacteriumcoprostanoligenesgroup.id.11375.summary.txt.gz	rs2644213	A	G	0.0538845	0.0121245	9.86e-06	17380	19.7517
genus..Eubacteriumcoprostanoligenesgroup.id.11375.summary.txt.gz	rs11720857	T	C	0.0630776	0.0144485	9.26e-06	16960	19.0592
genus..Eubacteriumcoprostanoligenesgroup.id.11375.summary.txt.gz	rs4717831	T	A	0.0786783	0.0174038	9.18e-06	16854	20.4372
genus..Eubacteriumcoprostanoligenesgroup.id.11375.summary.txt.gz	rs62024432	T	C	-0.0769698	0.0172101	7.5e-06	17271	20.0019
genus..Eubacteriumcoprostanoligenesgroup.id.11375.summary.txt.gz	rs76898927	A	G	0.123055	0.0266375	4.79e-06	12197	21.3409
genus..Eubacteriumcoprostanoligenesgroup.id.11375.summary.txt.gz	rs11052069	C	T	0.0477832	0.0107833	9.38e-06	17380	19.6356
genus..Eubacteriumcoprostanoligenesgroup.id.11375.summary.txt.gz	rs79895140	C	T	-0.0641017	0.0141153	8.62e-06	16139	20.6233
genus..Eubacteriumeligensgroup.id.14372.summary.txt.gz	rs4583233	C	A	0.0670205	0.0128122	2.84e-07	14327	27.3633
genus..Eubacteriumeligensgroup.id.14372.summary.txt.gz	rs265534	G	T	-0.0563756	0.0120127	2.27e-06	14776	22.0242
genus..Eubacteriumeligensgroup.id.14372.summary.txt.gz	rs72839198	G	C	0.155659	0.0375612	3.14e-06	4926	17.1739
genus..Eubacteriumeligensgroup.id.14372.summary.txt.gz	rs74606150	G	C	-0.196454	0.042565	4.25e-06	5381	21.3018
genus..Eubacteriumeligensgroup.id.14372.summary.txt.gz	rs6923695	G	T	0.103268	0.0229524	4.87e-06	12891	20.2428
genus..Eubacteriumeligensgroup.id.14372.summary.txt.gz	rs56080211	T	C	0.123093	0.0282743	9.14e-06	10699	18.9531
genus..Eubacteriumeligensgroup.id.14372.summary.txt.gz	rs4888188	G	T	-0.053328	0.0119126	7.74e-06	14771	20.04
genus..Eubacteriumeligensgroup.id.14372.summary.txt.gz	rs158115	C	G	0.0915271	0.0190611	9.74e-06	14678	23.057
genus..Eubacteriumeligensgroup.id.14372.summary.txt.gz	rs2200429	G	A	-0.0888825	0.0198479	5.3e-06	14761	20.0541
genus..Eubacteriumeligensgroup.id.14372.summary.txt.gz	rs182318	A	G	-0.0824941	0.0195615	8.4e-06	14777	17.7845
genus..Eubacteriumeligensgroup.id.14372.summary.txt.gz	rs12719051	G	A	0.0916626	0.0208183	7.12e-06	12799	19.3862
genus..Eubacteriumfissicatenagroup.id.14373.summary.txt.gz	rs3771393	T	C	0.130842	0.0266671	7.38e-07	3792	24.0738
genus..Eubacteriumfissicatenagroup.id.14373.summary.txt.gz	rs2733072	A	G	0.109644	0.0228306	1.49e-06	3833	23.0641
genus..Eubacteriumfissicatenagroup.id.14373.summary.txt.gz	rs7104872	A	G	0.138612	0.0291906	2.73e-06	3829	22.5484
genus..Eubacteriumfissicatenagroup.id.14373.summary.txt.gz	rs151257695	G	A	0.20951	0.0454847	3.1e-06	3587	21.2167
genus..Eubacteriumfissicatenagroup.id.14373.summary.txt.gz	rs11876297	C	T	0.131469	0.0281712	2.67e-06	3396	21.779
genus..Eubacteriumfissicatenagroup.id.14373.summary.txt.gz	rs6934739	G	A	0.111463	0.0252788	9.75e-06	3831	19.4425
genus..Eubacteriumfissicatenagroup.id.14373.summary.txt.gz	rs10147907	G	T	0.172263	0.039601	8.27e-06	3833	18.9222
genus..Eubacteriumfissicatenagroup.id.14373.summary.txt.gz	rs1768152	C	T	0.139489	0.0316186	8.7e-06	3590	19.4622
genus..Eubacteriumfissicatenagroup.id.14373.summary.txt.gz	rs11818408	A	G	0.10585	0.0237114	8.2e-06	3590	19.9283
genus..Eubacteriumhalliigroup.id.11338.summary.txt.gz	rs13116360	C	T	0.154124	0.0297185	2.94e-07	10323	26.896
genus..Eubacteriumhalliigroup.id.11338.summary.txt.gz	rs949971	G	T	-0.0540164	0.0116101	3.29e-06	16566	21.6462
genus..Eubacteriumhalliigroup.id.11338.summary.txt.gz	rs10798999	T	C	0.0601661	0.0126752	2.61e-06	16561	22.5315
genus..Eubacteriumhalliigroup.id.11338.summary.txt.gz	rs60254196	G	A	-0.0522832	0.0111865	2.7e-06	16238	21.8442
genus..Eubacteriumhalliigroup.id.11338.summary.txt.gz	rs10808115	C	A	-0.0504747	0.0109922	4.42e-06	16566	21.0851
genus..Eubacteriumhalliigroup.id.11338.summary.txt.gz	rs74018587	T	C	0.208943	0.043822	3.7e-06	3039	22.7337
genus..Eubacteriumhalliigroup.id.11338.summary.txt.gz	rs6550770	C	T	-0.198087	0.0443545	4.82e-06	4279	19.9452
genus..Eubacteriumhalliigroup.id.11338.summary.txt.gz	rs10501370	T	C	-0.115589	0.0252489	5.42e-06	13824	20.9579
genus..Eubacteriumhalliigroup.id.11338.summary.txt.gz	rs281379	G	A	-0.0499523	0.0112153	9.33e-06	16130	19.8376
genus..Eubacteriumhalliigroup.id.11338.summary.txt.gz	rs78056098	T	G	-0.0507411	0.0113758	8.29e-06	16568	19.8955
genus..Eubacteriumhalliigroup.id.11338.summary.txt.gz	rs138531890	G	A	0.153138	0.0349456	5.43e-06	7710	19.2036
genus..Eubacteriumhalliigroup.id.11338.summary.txt.gz	rs28584818	G	A	0.126115	0.0268627	4.43e-06	11095	22.0412
genus..Eubacteriumhalliigroup.id.11338.summary.txt.gz	rs117748144	C	T	-0.126582	0.028712	7.86e-06	10861	19.4365
genus..Eubacteriumhalliigroup.id.11338.summary.txt.gz	rs17474256	A	G	0.0810805	0.0184573	9.45e-06	16460	19.2973
genus..Eubacteriumhalliigroup.id.11338.summary.txt.gz	rs630939	T	C	-0.0508914	0.0114352	9.16e-06	16238	19.8062
genus..Eubacteriumhalliigroup.id.11338.summary.txt.gz	rs17074066	C	T	-0.0813986	0.0189272	9.35e-06	15804	18.4952
genus..Eubacteriumnodatumgroup.id.11297.summary.txt.gz	rs34297067	G	A	-0.186907	0.0341475	6.6e-08	3271	29.9593
genus..Eubacteriumnodatumgroup.id.11297.summary.txt.gz	rs113893692	T	C	-0.185107	0.0403573	5.76e-06	3195	21.0379
genus..Eubacteriumnodatumgroup.id.11297.summary.txt.gz	rs77910827	T	C	0.201788	0.0413568	9.05e-07	3271	23.8066
genus..Eubacteriumnodatumgroup.id.11297.summary.txt.gz	rs61841040	T	G	0.160621	0.0341609	3.56e-06	3295	22.1078
genus..Eubacteriumnodatumgroup.id.11297.summary.txt.gz	rs9425984	C	T	-0.130234	0.0292347	7.21e-06	3294	19.845
genus..Eubacteriumnodatumgroup.id.11297.summary.txt.gz	rs10263623	T	C	0.193496	0.0439023	8.91e-06	3080	19.4253
genus..Eubacteriumnodatumgroup.id.11297.summary.txt.gz	rs11006576	G	A	-0.110167	0.024593	7.99e-06	3295	20.067
genus..Eubacteriumnodatumgroup.id.11297.summary.txt.gz	rs7880204	C	T	-0.125454	0.0275303	6.84e-06	3294	20.7656
genus..Eubacteriumnodatumgroup.id.11297.summary.txt.gz	rs6818880	G	A	-0.110081	0.0245964	7.83e-06	3291	20.0298
genus..Eubacteriumnodatumgroup.id.11297.summary.txt.gz	rs10458299	C	T	-0.187753	0.041969	8.37e-06	3271	20.0131
genus..Eubacteriumnodatumgroup.id.11297.summary.txt.gz	rs7827125	T	C	0.1223	0.0271331	7.17e-06	3294	20.3166
genus..Eubacteriumoxidoreducensgroup.id.11339.summary.txt.gz	rs12423772	T	G	0.14098	0.0295029	2.63e-06	5321	22.8341
genus..Eubacteriumoxidoreducensgroup.id.11339.summary.txt.gz	rs2973294	T	G	0.0923559	0.0195439	2.39e-06	5378	22.331
genus..Eubacteriumoxidoreducensgroup.id.11339.summary.txt.gz	rs34561138	A	G	0.216145	0.045992	2.51e-06	4186	22.0865
genus..Eubacteriumoxidoreducensgroup.id.11339.summary.txt.gz	rs440215	T	C	0.0932766	0.0195294	1.65e-06	5377	22.8122
genus..Eubacteriumoxidoreducensgroup.id.11339.summary.txt.gz	rs1425962	C	G	0.0906104	0.0200612	7.32e-06	5321	20.4005
genus..Eubacteriumoxidoreducensgroup.id.11339.summary.txt.gz	rs12129908	A	C	0.0893272	0.0198333	5.8e-06	5377	20.2852
genus..Eubacteriumrectalegroup.id.14374.summary.txt.gz	rs35398954	G	A	-0.0901402	0.0174602	5.4e-07	16621	26.6526
genus..Eubacteriumrectalegroup.id.14374.summary.txt.gz	rs117151453	C	G	-0.113141	0.0243541	1.84e-06	13908	21.582
genus..Eubacteriumrectalegroup.id.14374.summary.txt.gz	rs16960159	G	C	-0.156596	0.0336234	4.1e-06	8334	21.6909
genus..Eubacteriumrectalegroup.id.14374.summary.txt.gz	rs314726	C	T	0.0528824	0.0109486	1.38e-06	16966	23.3293
genus..Eubacteriumrectalegroup.id.14374.summary.txt.gz	rs10797540	G	A	0.0503179	0.0108389	3.53e-06	17350	21.5512
genus..Eubacteriumrectalegroup.id.14374.summary.txt.gz	rs10248854	A	C	-0.0527827	0.0113463	4.21e-06	17348	21.6407
genus..Eubacteriumrectalegroup.id.14374.summary.txt.gz	rs3980709	T	A	-0.0622701	0.0140572	6.86e-06	17340	19.623
genus..Eubacteriumrectalegroup.id.14374.summary.txt.gz	rs2884897	G	A	-0.129364	0.0289021	6.44e-06	10813	20.034
genus..Eubacteriumrectalegroup.id.14374.summary.txt.gz	rs10892089	G	C	-0.0635522	0.0140072	6.22e-06	17351	20.5852
genus..Eubacteriumrectalegroup.id.14374.summary.txt.gz	rs143694765	C	T	0.0870025	0.019779	9.75e-06	15124	19.3489
genus..Eubacteriumrectalegroup.id.14374.summary.txt.gz	rs59427698	G	A	-0.0576035	0.0130853	5.37e-06	16613	19.3789
genus..Eubacteriumrectalegroup.id.14374.summary.txt.gz	rs62547233	G	A	0.0536319	0.0120201	9.9e-06	17347	19.9082
genus..Eubacteriumrectalegroup.id.14374.summary.txt.gz	rs58498416	T	C	-0.0517316	0.0118196	9.68e-06	17350	19.1559
genus..Eubacteriumruminantiumgroup.id.11340.summary.txt.gz	rs2116427	G	A	0.0911461	0.0182353	4.67e-07	7739	24.9833
genus..Eubacteriumruminantiumgroup.id.11340.summary.txt.gz	rs139749	T	C	-0.0845439	0.0171791	8.59e-07	7314	24.2195
genus..Eubacteriumruminantiumgroup.id.11340.summary.txt.gz	rs72836424	T	C	-0.139825	0.030069	2.62e-06	7314	21.6237
genus..Eubacteriumruminantiumgroup.id.11340.summary.txt.gz	rs2229917	G	A	0.153538	0.0323922	2.16e-06	7050	22.4673
genus..Eubacteriumruminantiumgroup.id.11340.summary.txt.gz	rs10131724	C	A	-0.199832	0.0414577	2.39e-06	5071	23.2338
genus..Eubacteriumruminantiumgroup.id.11340.summary.txt.gz	rs16891896	A	G	-0.174787	0.0390573	2.38e-06	4753	20.0269
genus..Eubacteriumruminantiumgroup.id.11340.summary.txt.gz	rs7000472	G	A	-0.0762282	0.016523	4.07e-06	7739	21.284
genus..Eubacteriumruminantiumgroup.id.11340.summary.txt.gz	rs13025464	C	T	-0.0737077	0.0163786	6.97e-06	7738	20.2523
genus..Eubacteriumruminantiumgroup.id.11340.summary.txt.gz	rs2418654	T	C	-0.0748879	0.0165852	6.17e-06	7314	20.3884
genus..Eubacteriumruminantiumgroup.id.11340.summary.txt.gz	rs6676699	T	G	-0.0888124	0.0196447	6.38e-06	7708	20.4388
genus..Eubacteriumruminantiumgroup.id.11340.summary.txt.gz	rs73139629	C	A	-0.115098	0.0247909	5.36e-06	7314	21.555
genus..Eubacteriumruminantiumgroup.id.11340.summary.txt.gz	rs112375806	A	T	0.143141	0.0293757	5.82e-06	7123	23.7438
genus..Eubacteriumruminantiumgroup.id.11340.summary.txt.gz	rs606117	G	A	0.0833243	0.018056	4.82e-06	7263	21.2961
genus..Eubacteriumruminantiumgroup.id.11340.summary.txt.gz	rs57340348	C	T	-0.0979429	0.0212166	4.93e-06	7314	21.3106
genus..Eubacteriumruminantiumgroup.id.11340.summary.txt.gz	rs2817174	T	C	-0.0734306	0.0163687	7.87e-06	7710	20.1246
genus..Eubacteriumruminantiumgroup.id.11340.summary.txt.gz	rs10923018	A	G	0.0726438	0.0160924	6.8e-06	7739	20.3777
genus..Eubacteriumruminantiumgroup.id.11340.summary.txt.gz	rs11637981	T	G	-0.073258	0.0160888	5.44e-06	7718	20.733
genus..Eubacteriumruminantiumgroup.id.11340.summary.txt.gz	rs17519472	T	C	0.107804	0.0233984	4.7e-06	7710	21.2275
genus..Eubacteriumruminantiumgroup.id.11340.summary.txt.gz	rs209813	A	G	-0.103488	0.0236391	9.23e-06	7264	19.1655
genus..Eubacteriumventriosumgroup.id.11341.summary.txt.gz	rs6048195	T	A	-0.0603594	0.011658	2.5e-07	14839	26.8067
genus..Eubacteriumventriosumgroup.id.11341.summary.txt.gz	rs73615400	C	T	-0.0956303	0.0193428	9.54e-07	15146	24.443
genus..Eubacteriumventriosumgroup.id.11341.summary.txt.gz	rs57199565	C	T	0.0783394	0.0160257	7.97e-07	14913	23.8961
genus..Eubacteriumventriosumgroup.id.11341.summary.txt.gz	rs11617697	G	A	-0.143349	0.0286241	7.22e-07	11497	25.0798
genus..Eubacteriumventriosumgroup.id.11341.summary.txt.gz	rs16884680	T	G	-0.0906428	0.0191909	1.74e-06	15289	22.3088
genus..Eubacteriumventriosumgroup.id.11341.summary.txt.gz	rs12964517	A	G	0.0587198	0.0123453	2.07e-06	15289	22.6237
genus..Eubacteriumventriosumgroup.id.11341.summary.txt.gz	rs876734	T	C	-0.0618696	0.0132532	2.89e-06	14913	21.7927
genus..Eubacteriumventriosumgroup.id.11341.summary.txt.gz	rs3809430	C	T	-0.0548171	0.0118426	3.55e-06	15287	21.426
genus..Eubacteriumventriosumgroup.id.11341.summary.txt.gz	rs72783037	A	C	0.0658926	0.0143747	6.55e-06	15286	21.0124
genus..Eubacteriumventriosumgroup.id.11341.summary.txt.gz	rs73849225	C	T	0.0975711	0.0224388	5.21e-06	14573	18.9079
genus..Eubacteriumventriosumgroup.id.11341.summary.txt.gz	rs9316536	G	T	-0.0817111	0.0183121	7.84e-06	15289	19.9107
genus..Eubacteriumventriosumgroup.id.11341.summary.txt.gz	rs35179274	T	C	-0.0627263	0.013786	5.76e-06	15287	20.7026
genus..Eubacteriumventriosumgroup.id.11341.summary.txt.gz	rs78250280	A	G	0.0749762	0.0164404	3.36e-06	14835	20.7979
genus..Eubacteriumventriosumgroup.id.11341.summary.txt.gz	rs66746423	T	C	0.0751501	0.0164978	6.11e-06	14578	20.7494
genus..Eubacteriumventriosumgroup.id.11341.summary.txt.gz	rs6704822	G	A	0.0739179	0.0166705	6.62e-06	15289	19.6609
genus..Eubacteriumventriosumgroup.id.11341.summary.txt.gz	rs13082419	T	C	-0.0715522	0.016137	9.56e-06	14501	19.6608
genus..Eubacteriumventriosumgroup.id.11341.summary.txt.gz	rs66830358	A	T	0.0528752	0.0117972	6.87e-06	14913	20.0884
genus..Eubacteriumxylanophilumgroup.id.14375.summary.txt.gz	rs17830032	A	G	-0.160597	0.0310515	2.39e-07	9527	26.7494
genus..Eubacteriumxylanophilumgroup.id.14375.summary.txt.gz	rs13239072	A	G	0.0687427	0.0142728	1.82e-06	13307	23.1971
genus..Eubacteriumxylanophilumgroup.id.14375.summary.txt.gz	rs79582700	G	C	-0.0951677	0.0199969	2.41e-06	13256	22.6492
genus..Eubacteriumxylanophilumgroup.id.14375.summary.txt.gz	rs12980122	G	C	-0.108274	0.0238257	5.02e-06	12039	20.6516
genus..Eubacteriumxylanophilumgroup.id.14375.summary.txt.gz	rs2012708	G	A	0.0573202	0.0126905	6.53e-06	13306	20.4013
genus..Eubacteriumxylanophilumgroup.id.14375.summary.txt.gz	rs2213117	G	T	0.0877797	0.0189012	4.21e-06	12878	21.5679
genus..Eubacteriumxylanophilumgroup.id.14375.summary.txt.gz	rs10140184	C	A	0.0576795	0.012599	4.96e-06	12930	20.959
genus..Eubacteriumxylanophilumgroup.id.14375.summary.txt.gz	rs10917203	C	A	0.0612633	0.0130917	3.15e-06	12930	21.8983
genus..Eubacteriumxylanophilumgroup.id.14375.summary.txt.gz	rs112176119	T	C	-0.113455	0.0245762	3.33e-06	12199	21.3119
genus..Eubacteriumxylanophilumgroup.id.14375.summary.txt.gz	rs1999224	T	G	-0.0949051	0.0203503	3.75e-06	13309	21.749
genus..Eubacteriumxylanophilumgroup.id.14375.summary.txt.gz	rs75586835	G	A	-0.114498	0.0263455	9.39e-06	12550	18.8878
genus..Eubacteriumxylanophilumgroup.id.14375.summary.txt.gz	rs4654122	G	C	0.0553508	0.0123588	7.2e-06	13309	20.0584
genus..Ruminococcusgauvreauiigroup.id.11342.summary.txt.gz	rs2047242	G	A	-0.067603	0.0133738	2.46e-07	13369	25.552
genus..Ruminococcusgauvreauiigroup.id.11342.summary.txt.gz	rs71386687	G	T	0.121037	0.02386	2.91e-07	11340	25.7333
genus..Ruminococcusgauvreauiigroup.id.11342.summary.txt.gz	rs9870933	G	A	0.0621643	0.0126072	8.49e-07	13382	24.3135
genus..Ruminococcusgauvreauiigroup.id.11342.summary.txt.gz	rs1391597	T	C	0.0590284	0.0124874	1.86e-06	13382	22.345
genus..Ruminococcusgauvreauiigroup.id.11342.summary.txt.gz	rs431418	G	A	-0.094737	0.0210157	5.54e-06	13289	20.3213
genus..Ruminococcusgauvreauiigroup.id.11342.summary.txt.gz	rs10931481	A	G	0.0610096	0.0130484	3.38e-06	13382	21.8615
genus..Ruminococcusgauvreauiigroup.id.11342.summary.txt.gz	rs289410	A	G	-0.0654926	0.0139101	2.27e-06	13380	22.1678
genus..Ruminococcusgauvreauiigroup.id.11342.summary.txt.gz	rs2105937	G	A	0.0580215	0.0127806	5.1e-06	13364	20.61
genus..Ruminococcusgauvreauiigroup.id.11342.summary.txt.gz	rs2166943	C	A	0.0566974	0.0123497	5.28e-06	13377	21.0773
genus..Ruminococcusgauvreauiigroup.id.11342.summary.txt.gz	rs12539819	T	C	0.110654	0.0240684	4.49e-06	11860	21.1367
genus..Ruminococcusgauvreauiigroup.id.11342.summary.txt.gz	rs12079579	G	A	0.0955324	0.0213436	5.04e-06	12986	20.0339
genus..Ruminococcusgauvreauiigroup.id.11342.summary.txt.gz	rs73802842	A	C	0.0736808	0.0169665	7.48e-06	13382	18.8593
genus..Ruminococcusgauvreauiigroup.id.11342.summary.txt.gz	rs13188803	A	T	0.0709419	0.0156855	7.28e-06	12834	20.4554
genus..Ruminococcusgnavusgroup.id.14376.summary.txt.gz	rs13163520	A	G	-0.127377	0.0233883	5.61e-08	6326	29.6611
genus..Ruminococcusgnavusgroup.id.14376.summary.txt.gz	rs934940	C	A	-0.105045	0.0229588	2.74e-06	6309	20.9339
genus..Ruminococcusgnavusgroup.id.14376.summary.txt.gz	rs9872758	C	T	0.0849233	0.0176643	1.66e-06	6398	23.1132
genus..Ruminococcusgnavusgroup.id.14376.summary.txt.gz	rs2909242	A	C	-0.0909965	0.018351	7.41e-07	6401	24.5883
genus..Ruminococcusgnavusgroup.id.14376.summary.txt.gz	rs3124783	G	A	-0.11599	0.0249099	2.67e-06	6401	21.6818
genus..Ruminococcusgnavusgroup.id.14376.summary.txt.gz	rs62167033	C	T	0.185289	0.0396295	3.5e-06	5194	21.8606
genus..Ruminococcusgnavusgroup.id.14376.summary.txt.gz	rs12989336	A	G	-0.0846861	0.0187936	7.12e-06	6401	20.305
genus..Ruminococcusgnavusgroup.id.14376.summary.txt.gz	rs12136548	T	C	0.0901946	0.0196476	3.1e-06	6401	21.0738
genus..Ruminococcusgnavusgroup.id.14376.summary.txt.gz	rs78399089	C	T	0.144445	0.0326618	6.63e-06	5944	19.558
genus..Ruminococcusgnavusgroup.id.14376.summary.txt.gz	rs11597105	G	A	0.114673	0.0250653	6.95e-06	6328	20.9303
genus..Ruminococcusgnavusgroup.id.14376.summary.txt.gz	rs11864644	C	T	-0.139804	0.0318253	5.01e-06	6241	19.2971
genus..Ruminococcusgnavusgroup.id.14376.summary.txt.gz	rs4388134	T	C	-0.0904997	0.0203544	9.12e-06	6399	19.7686
genus..Ruminococcustorquesgroup.id.14377.summary.txt.gz	rs35866622	C	T	-0.0612024	0.0109421	2.21e-08	17240	31.2848
genus..Ruminococcustorquesgroup.id.14377.summary.txt.gz	rs773123	A	T	0.0824005	0.0173862	1.59e-06	17011	22.4622
genus..Ruminococcustorquesgroup.id.14377.summary.txt.gz	rs10904297	G	A	-0.167804	0.0389812	2.69e-06	3143	18.5309
genus..Ruminococcustorquesgroup.id.14377.summary.txt.gz	rs8080469	A	G	0.0490727	0.0107036	3.5e-06	17798	21.0193
genus..Ruminococcustorquesgroup.id.14377.summary.txt.gz	rs77034621	G	T	-0.151553	0.0335878	6.07e-06	8567	20.3594
genus..Ruminococcustorquesgroup.id.14377.summary.txt.gz	rs73130967	T	A	0.0770375	0.0168264	3.71e-06	17011	20.9614
genus..Ruminococcustorquesgroup.id.14377.summary.txt.gz	rs1972694	A	T	-0.0614094	0.0137321	8.93e-06	17353	19.9986
genus..Ruminococcustorquesgroup.id.14377.summary.txt.gz	rs12434631	G	A	0.074697	0.0153401	2.77e-06	17353	23.7111
genus..Ruminococcustorquesgroup.id.14377.summary.txt.gz	rs158487	G	A	0.0531781	0.0116341	7.52e-06	17798	20.893
genus..Ruminococcustorquesgroup.id.14377.summary.txt.gz	rs4073731	C	T	0.0651948	0.0142221	4.05e-06	17793	21.0135
genus..Ruminococcustorquesgroup.id.14377.summary.txt.gz	rs60603763	G	C	0.124328	0.0275286	5.87e-06	11700	20.3972
genus..Ruminococcustorquesgroup.id.14377.summary.txt.gz	rs13154778	A	T	0.0563358	0.0129526	7.16e-06	17795	18.917
genus..Ruminococcustorquesgroup.id.14377.summary.txt.gz	rs1475330	C	T	0.0523492	0.01182	8.13e-06	17353	19.6147
genus..Ruminococcustorquesgroup.id.14377.summary.txt.gz	rs10967781	A	C	0.0507994	0.0113322	8.37e-06	17791	20.0949
genus..Ruminococcustorquesgroup.id.14377.summary.txt.gz	rs8141465	G	A	0.0480778	0.0107442	9.65e-06	17791	20.0235
genus.Actinomyces.id.423.summary.txt.gz	rs34583783	T	G	0.126596	0.0268461	4.49e-06	7468	22.2371
genus.Actinomyces.id.423.summary.txt.gz	rs2715439	T	C	0.0746684	0.0164822	6.27e-06	7468	20.5232
genus.Actinomyces.id.423.summary.txt.gz	rs4146653	A	G	0.0985224	0.0214182	4.5e-06	7468	21.1594
genus.Actinomyces.id.423.summary.txt.gz	rs35011108	G	A	0.232634	0.0512044	6.34e-06	3515	20.641
genus.Actinomyces.id.423.summary.txt.gz	rs4073240	A	G	0.0749687	0.0167368	7.94e-06	7468	20.0638
genus.Actinomyces.id.423.summary.txt.gz	rs7915461	C	T	0.18776	0.0401636	5.92e-06	5282	21.8544
genus.Actinomyces.id.423.summary.txt.gz	rs71315246	G	A	-0.0969809	0.021925	9.83e-06	7468	19.5655
genus.Actinomyces.id.423.summary.txt.gz	rs10787984	C	G	0.094316	0.0213513	9.62e-06	7468	19.5129
genus.Adlercreutzia.id.812.summary.txt.gz	rs7680684	T	C	-0.083381	0.0168901	9.77e-07	8243	24.3708
genus.Adlercreutzia.id.812.summary.txt.gz	rs2147798	G	C	0.0922959	0.0192121	1.4e-06	8243	23.0788
genus.Adlercreutzia.id.812.summary.txt.gz	rs80078995	T	A	-0.11324	0.0232586	1.57e-06	8243	23.7044
genus.Adlercreutzia.id.812.summary.txt.gz	rs2717140	T	C	-0.119225	0.0251081	2.05e-06	8243	22.548
genus.Adlercreutzia.id.812.summary.txt.gz	rs9490822	T	C	-0.0734512	0.0155789	2.54e-06	8243	22.2292
genus.Adlercreutzia.id.812.summary.txt.gz	rs12522517	T	A	-0.104884	0.0234695	4.41e-06	8187	19.9717
genus.Adlercreutzia.id.812.summary.txt.gz	rs13231526	A	C	0.143237	0.0311654	4.81e-06	8051	21.1234
genus.Adlercreutzia.id.812.summary.txt.gz	rs6664405	C	T	-0.0953084	0.0210752	5.23e-06	8051	20.4513
genus.Adlercreutzia.id.812.summary.txt.gz	rs1046175	G	C	0.112758	0.0255994	6.36e-06	8051	19.4015
genus.Adlercreutzia.id.812.summary.txt.gz	rs9915817	C	T	0.0749219	0.016833	8.22e-06	8243	19.8104
genus.Adlercreutzia.id.812.summary.txt.gz	rs55719207	A	G	-0.0699243	0.0158036	9.61e-06	8243	19.5769
genus.Adlercreutzia.id.812.summary.txt.gz	rs11604400	T	C	-0.102524	0.0234834	9.74e-06	8107	19.0604
genus.Akkermansia.id.4037.summary.txt.gz	rs11729256	C	T	0.0750473	0.0150184	6.58e-07	11860	24.9702
genus.Akkermansia.id.4037.summary.txt.gz	rs4936098	G	A	0.0649225	0.0135934	1.1e-06	11857	22.8105
genus.Akkermansia.id.4037.summary.txt.gz	rs9349825	G	A	-0.0703407	0.0147133	2.6e-06	11857	22.8557
genus.Akkermansia.id.4037.summary.txt.gz	rs74542928	C	T	0.112623	0.0236434	1.48e-06	11215	22.6898
genus.Akkermansia.id.4037.summary.txt.gz	rs3995795	T	C	0.0641175	0.0140999	5.22e-06	11689	20.6785
genus.Akkermansia.id.4037.summary.txt.gz	rs2602429	T	C	0.0745352	0.0156201	2.72e-06	11689	22.7695
genus.Akkermansia.id.4037.summary.txt.gz	rs61779207	A	G	-0.0760539	0.0167769	6.32e-06	11590	20.5503
genus.Akkermansia.id.4037.summary.txt.gz	rs11184341	C	G	0.0655855	0.0142236	4.06e-06	11863	21.2615
genus.Akkermansia.id.4037.summary.txt.gz	rs4242783	A	G	0.0685454	0.0147701	3e-06	11689	21.5373
genus.Akkermansia.id.4037.summary.txt.gz	rs117107102	G	A	0.204406	0.0431629	3.01e-06	4974	22.4268
genus.Akkermansia.id.4037.summary.txt.gz	rs12908520	A	G	0.061772	0.0130954	2.26e-06	11862	22.2509
genus.Akkermansia.id.4037.summary.txt.gz	rs111862613	C	T	0.0911199	0.0196748	3.39e-06	11620	21.4489
genus.Akkermansia.id.4037.summary.txt.gz	rs941682	A	G	-0.0632957	0.0143777	9.17e-06	11808	19.3808
genus.Alistipes.id.968.summary.txt.gz	rs67281112	C	G	0.0634575	0.0137846	3.92e-06	17090	21.1923
genus.Alistipes.id.968.summary.txt.gz	rs67705352	G	T	-0.0532404	0.0110864	1.65e-06	17567	23.0622
genus.Alistipes.id.968.summary.txt.gz	rs11769002	A	G	-0.0528793	0.0109389	1.45e-06	17571	23.3683
genus.Alistipes.id.968.summary.txt.gz	rs7129639	A	C	-0.0524955	0.0109584	1.78e-06	17571	22.9484
genus.Alistipes.id.968.summary.txt.gz	rs1689282	C	A	-0.0520061	0.0113942	5.28e-06	17090	20.8325
genus.Alistipes.id.968.summary.txt.gz	rs11958296	G	A	-0.0981222	0.0218272	9.3e-06	16214	20.2087
genus.Alistipes.id.968.summary.txt.gz	rs8130320	G	A	-0.049002	0.010717	4.84e-06	17571	20.9064
genus.Alistipes.id.968.summary.txt.gz	rs2875322	C	T	-0.0580945	0.0131432	8.78e-06	17459	19.5373
genus.Alistipes.id.968.summary.txt.gz	rs2290844	T	C	0.0813969	0.0191632	9.1e-06	17571	18.0418
genus.Alistipes.id.968.summary.txt.gz	rs2450745	C	A	-0.080524	0.0184702	7.12e-06	17571	19.0068
genus.Alistipes.id.968.summary.txt.gz	rs62576416	C	T	0.0492647	0.0109733	7.5e-06	17564	20.1557
genus.Alistipes.id.968.summary.txt.gz	rs1107244	A	G	0.0758558	0.0171182	3.59e-06	17571	19.6363
genus.Alistipes.id.968.summary.txt.gz	rs34417064	G	A	-0.048202	0.0106868	7.01e-06	17570	20.3437
genus.Alistipes.id.968.summary.txt.gz	rs12990744	T	C	-0.0776618	0.0172986	8.21e-06	16694	20.1556
genus.Alistipes.id.968.summary.txt.gz	rs4810359	G	A	-0.0652428	0.0146155	7.5e-06	17380	19.9267
genus.Allisonella.id.2174.summary.txt.gz	rs602075	G	A	0.168974	0.0296976	3.57e-08	3212	32.3742
genus.Allisonella.id.2174.summary.txt.gz	rs35778461	T	C	0.146679	0.0297186	1.21e-06	3212	24.3601
genus.Allisonella.id.2174.summary.txt.gz	rs6742198	A	G	0.149152	0.0316484	3.35e-06	3182	22.2102
genus.Allisonella.id.2174.summary.txt.gz	rs1901739	G	T	0.115769	0.0248626	3.59e-06	3212	21.6814
genus.Allisonella.id.2174.summary.txt.gz	rs76904847	A	G	0.148523	0.0334857	6.09e-06	3182	19.6731
genus.Allisonella.id.2174.summary.txt.gz	rs35110698	C	T	-0.146322	0.0320852	5.72e-06	3212	20.7974
genus.Allisonella.id.2174.summary.txt.gz	rs7898615	G	T	0.167966	0.0373586	8.87e-06	3212	20.2145
genus.Allisonella.id.2174.summary.txt.gz	rs594561	T	C	0.112231	0.0251681	9.41e-06	3212	19.8849
genus.Allisonella.id.2174.summary.txt.gz	rs685403	C	G	-0.175203	0.0404474	4.88e-06	3212	18.763
genus.Alloprevotella.id.961.summary.txt.gz	rs12675596	T	G	0.145669	0.0290678	9.64e-07	3008	25.1136
genus.Alloprevotella.id.961.summary.txt.gz	rs58212166	G	A	-0.161506	0.0359102	7.94e-06	3005	20.2274
genus.Alloprevotella.id.961.summary.txt.gz	rs34619204	A	G	-0.156037	0.0344392	8.84e-06	3003	20.528
genus.Alloprevotella.id.961.summary.txt.gz	rs17380632	T	A	0.125564	0.0280409	9.27e-06	3009	20.0515
genus.Alloprevotella.id.961.summary.txt.gz	rs4680035	G	A	-0.119599	0.0259446	4.99e-06	3007	21.2503
genus.Alloprevotella.id.961.summary.txt.gz	rs4364940	G	A	0.126418	0.0282207	8.58e-06	3008	20.0669
genus.Alloprevotella.id.961.summary.txt.gz	rs2154444	G	T	0.138234	0.0308961	8.37e-06	3009	20.0182
genus.Anaerofilum.id.2053.summary.txt.gz	rs816292	C	T	-0.113003	0.02204	2.64e-07	5017	26.2877
genus.Anaerofilum.id.2053.summary.txt.gz	rs79598899	T	C	0.182586	0.0357284	3.75e-07	4709	26.1159
genus.Anaerofilum.id.2053.summary.txt.gz	rs4506496	A	G	0.10309	0.0212861	1.49e-06	4935	23.4552
genus.Anaerofilum.id.2053.summary.txt.gz	rs712981	C	A	0.10076	0.0202902	6.83e-07	5051	24.6603
genus.Anaerofilum.id.2053.summary.txt.gz	rs17105491	C	G	-0.193107	0.0411187	1.57e-06	4856	22.0557
genus.Anaerofilum.id.2053.summary.txt.gz	rs10794359	C	T	-0.0953524	0.02006	2.23e-06	4994	22.5945
genus.Anaerofilum.id.2053.summary.txt.gz	rs17096874	T	C	-0.126337	0.0268919	2.86e-06	5051	22.0708
genus.Anaerofilum.id.2053.summary.txt.gz	rs356049	A	G	0.132603	0.0289802	6.56e-06	4994	20.9365
genus.Anaerofilum.id.2053.summary.txt.gz	rs1563175	C	A	0.0923834	0.0202157	5.54e-06	5051	20.8838
genus.Anaerofilum.id.2053.summary.txt.gz	rs17012738	G	T	0.0903417	0.0200239	7.24e-06	5051	20.3553
genus.Anaerofilum.id.2053.summary.txt.gz	rs9299345	C	T	-0.1364	0.0302372	8.04e-06	5051	20.349
genus.Anaerofilum.id.2053.summary.txt.gz	rs4244069	A	G	-0.146775	0.0326594	9.81e-06	5030	20.1969
genus.Anaerostipes.id.1991.summary.txt.gz	rs7193624	T	C	0.0750642	0.0150723	5.35e-07	16926	24.803
genus.Anaerostipes.id.1991.summary.txt.gz	rs2804244	G	A	-0.053089	0.0110983	2.04e-06	16926	22.8822
genus.Anaerostipes.id.1991.summary.txt.gz	rs62215703	A	G	0.0644965	0.0136702	1.98e-06	15550	22.2599
genus.Anaerostipes.id.1991.summary.txt.gz	rs2396460	C	T	-0.0512653	0.0109555	2.91e-06	16912	21.8967
genus.Anaerostipes.id.1991.summary.txt.gz	rs3900776	A	G	-0.110013	0.0236302	2.75e-06	14694	21.6748
genus.Anaerostipes.id.1991.summary.txt.gz	rs2014785	C	T	0.0515687	0.0112199	4.68e-06	16445	21.125
genus.Anaerostipes.id.1991.summary.txt.gz	rs62157625	C	T	0.088573	0.0185548	1.45e-06	15215	22.7872
genus.Anaerostipes.id.1991.summary.txt.gz	rs6726833	A	C	-0.0877497	0.0189408	3.32e-06	16924	21.4631
genus.Anaerostipes.id.1991.summary.txt.gz	rs6474958	G	A	-0.0500065	0.0112001	6.74e-06	16918	19.9347
genus.Anaerostipes.id.1991.summary.txt.gz	rs6854026	C	T	-0.0508482	0.0109075	3.2e-06	16921	21.732
genus.Anaerostipes.id.1991.summary.txt.gz	rs78735375	C	A	-0.137429	0.0305304	5.33e-06	10360	20.2623
genus.Anaerostipes.id.1991.summary.txt.gz	rs7823228	C	G	-0.0621085	0.0136614	5.84e-06	16445	20.6686
genus.Anaerostipes.id.1991.summary.txt.gz	rs13376554	T	A	0.197389	0.0458642	7.72e-06	3101	18.5224
genus.Anaerostipes.id.1991.summary.txt.gz	rs60983350	A	G	-0.0539901	0.0116575	4.42e-06	16344	21.4494
genus.Anaerostipes.id.1991.summary.txt.gz	rs10502061	G	A	0.0835752	0.0192017	7.94e-06	16825	18.9442
genus.Anaerotruncus.id.2054.summary.txt.gz	rs6563550	C	T	0.0877135	0.0176745	2.35e-07	16566	24.6286
genus.Anaerotruncus.id.2054.summary.txt.gz	rs8005030	T	C	0.0554447	0.0117854	2.28e-06	16548	22.1324
genus.Anaerotruncus.id.2054.summary.txt.gz	rs4669806	T	G	0.0576389	0.0122994	2.42e-06	16566	21.9616
genus.Anaerotruncus.id.2054.summary.txt.gz	rs10150232	G	A	0.0567088	0.0124877	6.68e-06	16117	20.6222
genus.Anaerotruncus.id.2054.summary.txt.gz	rs1272208	T	G	-0.0611743	0.0129831	4.28e-06	16117	22.2015
genus.Anaerotruncus.id.2054.summary.txt.gz	rs12056802	G	C	0.0774194	0.0177178	6.13e-06	16010	19.0933
genus.Anaerotruncus.id.2054.summary.txt.gz	rs11018566	G	A	-0.156465	0.0366032	6.14e-06	6278	18.2724
genus.Anaerotruncus.id.2054.summary.txt.gz	rs7675045	T	A	-0.0497815	0.0110573	6.92e-06	16566	20.2691
genus.Anaerotruncus.id.2054.summary.txt.gz	rs1431492	T	C	-0.0654996	0.0146188	7.36e-06	16560	20.0749
genus.Anaerotruncus.id.2054.summary.txt.gz	rs9347879	C	T	0.050618	0.011049	4.22e-06	16566	20.9877
genus.Anaerotruncus.id.2054.summary.txt.gz	rs17734739	C	T	0.0660052	0.014908	7.43e-06	15927	19.6027
genus.Anaerotruncus.id.2054.summary.txt.gz	rs6494922	G	A	0.0903106	0.0202257	6.62e-06	16067	19.9376
genus.Anaerotruncus.id.2054.summary.txt.gz	rs34449434	C	A	-0.0497004	0.0113402	9.85e-06	16117	19.2078
genus.Anaerotruncus.id.2054.summary.txt.gz	rs7155595	A	C	0.0539336	0.0118903	7.55e-06	16553	20.5747
genus.Anaerotruncus.id.2054.summary.txt.gz	rs115414803	C	A	-0.144356	0.0317524	6.83e-06	9273	20.6688
genus.Anaerotruncus.id.2054.summary.txt.gz	rs2704155	A	T	-0.106235	0.0234815	5.42e-06	12419	20.4683
genus.Bacteroides.id.918.summary.txt.gz	rs6795673	T	C	0.0538565	0.0105251	3.38e-07	18301	26.1832
genus.Bacteroides.id.918.summary.txt.gz	rs28757219	A	T	0.0818398	0.0170319	1.29e-06	14833	23.089
genus.Bacteroides.id.918.summary.txt.gz	rs9507307	T	C	0.0604456	0.0129128	2.13e-06	18184	21.9124
genus.Bacteroides.id.918.summary.txt.gz	rs66474973	T	G	0.0812515	0.0164479	6.81e-07	17405	24.403
genus.Bacteroides.id.918.summary.txt.gz	rs11585893	G	A	-0.0740746	0.0147633	1.8e-06	17821	25.175
genus.Bacteroides.id.918.summary.txt.gz	rs495004	G	C	-0.0607475	0.0129865	3.42e-06	17707	21.8811
genus.Bacteroides.id.918.summary.txt.gz	rs17619981	G	T	0.0880978	0.0187002	2.69e-06	15801	22.1941
genus.Bacteroides.id.918.summary.txt.gz	rs2023437	C	T	-0.0782324	0.0167634	5.02e-06	17484	21.7796
genus.Bacteroides.id.918.summary.txt.gz	rs66710942	T	C	0.0488038	0.0107412	5.86e-06	17821	20.6443
genus.Bacteroides.id.918.summary.txt.gz	rs13207588	G	A	-0.059205	0.0131195	7.49e-06	17707	20.365
genus.Bacteroides.id.918.summary.txt.gz	rs2366421	A	T	-0.0528153	0.0117124	7.65e-06	18299	20.3341
genus.Bacteroides.id.918.summary.txt.gz	rs1340391	C	T	-0.0592004	0.0132244	6.73e-06	18302	20.0399
genus.Barnesiella.id.944.summary.txt.gz	rs2276875	G	A	-0.0697176	0.0139537	4.65e-07	13893	24.9635
genus.Barnesiella.id.944.summary.txt.gz	rs2428166	A	G	-0.165859	0.0337309	8.51e-07	8091	24.178
genus.Barnesiella.id.944.summary.txt.gz	rs60316894	T	C	-0.121478	0.025184	1.19e-06	12717	23.2674
genus.Barnesiella.id.944.summary.txt.gz	rs35177866	G	A	0.0917125	0.0190133	2.95e-06	13394	23.267
genus.Barnesiella.id.944.summary.txt.gz	rs13242616	C	T	-0.0583747	0.0123176	2.29e-06	13945	22.4594
genus.Barnesiella.id.944.summary.txt.gz	rs79795328	G	A	-0.0818645	0.0176441	4.23e-06	13657	21.5275
genus.Barnesiella.id.944.summary.txt.gz	rs2057922	C	G	0.0915241	0.0194623	3.83e-06	14208	22.1148
genus.Barnesiella.id.944.summary.txt.gz	rs199035	A	G	0.0559495	0.0119716	3e-06	13945	21.8419
genus.Barnesiella.id.944.summary.txt.gz	rs62251337	G	A	-0.0690763	0.0149374	4.24e-06	13945	21.3849
genus.Barnesiella.id.944.summary.txt.gz	rs77455852	G	T	-0.0891491	0.0195601	3.16e-06	13394	20.7727
genus.Barnesiella.id.944.summary.txt.gz	rs11155559	C	T	0.0956023	0.0212961	8.92e-06	13383	20.1529
genus.Barnesiella.id.944.summary.txt.gz	rs12909713	T	C	-0.0550716	0.0120039	4.95e-06	14205	21.048
genus.Barnesiella.id.944.summary.txt.gz	rs113258194	G	A	0.098992	0.0214121	7.31e-06	13945	21.3738
genus.Barnesiella.id.944.summary.txt.gz	rs28479800	T	A	-0.09152	0.0210002	7.93e-06	12399	18.9926
genus.Barnesiella.id.944.summary.txt.gz	rs76181748	T	C	-0.0778559	0.017164	6.78e-06	14201	20.5753
genus.Barnesiella.id.944.summary.txt.gz	rs72684847	C	T	-0.114369	0.0253873	6.76e-06	12984	20.2948
genus.Barnesiella.id.944.summary.txt.gz	rs28418786	G	C	-0.0791324	0.0174957	6.48e-06	13698	20.4572
genus.Bifidobacterium.id.436.summary.txt.gz	rs182549	T	C	0.119703	0.0127294	1.28e-20	14778	88.43
genus.Bifidobacterium.id.436.summary.txt.gz	rs7570971	C	A	0.113335	0.0125748	2.01e-19	14666	81.2326
genus.Bifidobacterium.id.436.summary.txt.gz	rs7322849	C	T	0.112428	0.0201813	1.08e-08	14778	31.0353
genus.Bifidobacterium.id.436.summary.txt.gz	rs638382	C	T	-0.0650864	0.0123008	9.45e-08	14021	27.9973
genus.Bifidobacterium.id.436.summary.txt.gz	rs1961273	T	C	0.0674036	0.0132319	3.51e-07	14778	25.9491
genus.Bifidobacterium.id.436.summary.txt.gz	rs6430601	G	T	0.0796261	0.0170313	1.09e-06	14776	21.8582
genus.Bifidobacterium.id.436.summary.txt.gz	rs10841473	C	G	-0.0624207	0.0129438	1.65e-06	14777	23.2557
genus.Bifidobacterium.id.436.summary.txt.gz	rs1879087	T	C	0.105365	0.0240529	1.45e-06	9066	19.1892
genus.Bifidobacterium.id.436.summary.txt.gz	rs56108664	C	T	0.0729971	0.0157926	2.44e-06	13916	21.3651
genus.Bifidobacterium.id.436.summary.txt.gz	rs2686790	C	T	0.070741	0.0157926	7.5e-06	14778	20.0648
genus.Bifidobacterium.id.436.summary.txt.gz	rs4567981	A	T	0.0562084	0.0117923	1.93e-06	14666	22.7198
genus.Bifidobacterium.id.436.summary.txt.gz	rs2491158	A	G	0.0712624	0.015983	8.05e-06	14021	19.8794
genus.Bifidobacterium.id.436.summary.txt.gz	rs76671854	G	C	-0.0846055	0.0184003	3.96e-06	13806	21.142
genus.Bifidobacterium.id.436.summary.txt.gz	rs75344046	T	C	0.232354	0.0505979	4.86e-06	3856	21.088
genus.Bifidobacterium.id.436.summary.txt.gz	rs540489	G	T	-0.0637641	0.0138746	5.19e-06	14561	21.1209
genus.Bifidobacterium.id.436.summary.txt.gz	rs857444	T	C	0.0558234	0.0121219	3.57e-06	14777	21.2075
genus.Bifidobacterium.id.436.summary.txt.gz	rs13020688	A	G	0.0562696	0.0122617	4.07e-06	14666	21.0593
genus.Bifidobacterium.id.436.summary.txt.gz	rs12022129	A	G	0.0619356	0.0138937	8e-06	14776	19.872
genus.Bifidobacterium.id.436.summary.txt.gz	rs62181700	A	G	-0.0624643	0.0131205	2.17e-06	14774	22.6653
genus.Bifidobacterium.id.436.summary.txt.gz	rs55888705	G	A	0.0546319	0.0121139	6.67e-06	14777	20.3389
genus.Bifidobacterium.id.436.summary.txt.gz	rs5746486	C	T	-0.0536216	0.0120801	9e-06	14778	19.7034
genus.Bifidobacterium.id.436.summary.txt.gz	rs73797465	G	T	-0.0953566	0.0209236	4.38e-06	14666	20.7695
genus.Bifidobacterium.id.436.summary.txt.gz	rs12465599	G	A	0.0535787	0.0118217	6.27e-06	14778	20.541
genus.Bilophila.id.3170.summary.txt.gz	rs116261629	C	G	0.128112	0.0261358	8.62e-07	11276	24.0275
genus.Bilophila.id.3170.summary.txt.gz	rs1571225	T	C	0.0826826	0.0170621	1.12e-06	12854	23.4834
genus.Bilophila.id.3170.summary.txt.gz	rs3827020	T	C	0.0766479	0.0160642	1.79e-06	12628	22.7657
genus.Bilophila.id.3170.summary.txt.gz	rs1241171	A	G	-0.0692654	0.0150148	4.24e-06	12856	21.281
genus.Bilophila.id.3170.summary.txt.gz	rs7802841	A	C	0.0670097	0.0137701	1.77e-06	12856	23.6812
genus.Bilophila.id.3170.summary.txt.gz	rs8013541	T	A	-0.0571991	0.0125673	5.48e-06	12856	20.7155
genus.Bilophila.id.3170.summary.txt.gz	rs6793291	A	C	0.112729	0.0241633	3.11e-06	11051	21.765
genus.Bilophila.id.3170.summary.txt.gz	rs1917709	T	A	0.118509	0.026742	7.37e-06	10886	19.639
genus.Bilophila.id.3170.summary.txt.gz	rs542415	C	T	-0.0613623	0.0133436	4.71e-06	12777	21.1474
genus.Bilophila.id.3170.summary.txt.gz	rs72676854	C	T	0.123209	0.026882	5.62e-06	11616	21.0067
genus.Bilophila.id.3170.summary.txt.gz	rs4798126	A	G	0.073288	0.016799	7.15e-06	12777	19.0327
genus.Bilophila.id.3170.summary.txt.gz	rs1969927	A	G	0.0564589	0.0126935	9.07e-06	12777	19.7835
genus.Bilophila.id.3170.summary.txt.gz	rs60178956	A	G	-0.0624818	0.0141485	8.06e-06	12777	19.5023
genus.Bilophila.id.3170.summary.txt.gz	rs2728491	T	G	-0.0627416	0.0139456	6.33e-06	12856	20.2411
genus.Bilophila.id.3170.summary.txt.gz	rs2713349	T	A	0.0617228	0.0140174	8.63e-06	12853	19.389
genus.Bilophila.id.3170.summary.txt.gz	rs9899990	G	A	-0.102702	0.0233878	9.07e-06	12088	19.2833
genus.Bilophila.id.3170.summary.txt.gz	rs11069458	C	T	-0.0680947	0.015503	7.72e-06	12856	19.2928
genus.Blautia.id.1992.summary.txt.gz	rs11149971	T	C	0.117605	0.02339	1.04e-06	16255	25.2808
genus.Blautia.id.1992.summary.txt.gz	rs12453000	T	C	0.0625335	0.0129987	1.26e-06	17815	23.1432
genus.Blautia.id.1992.summary.txt.gz	rs115043014	A	G	-0.206605	0.043992	5.19e-06	4902	22.0565
genus.Blautia.id.1992.summary.txt.gz	rs67794373	T	C	0.0601709	0.0123443	1e-06	18158	23.7597
genus.Blautia.id.1992.summary.txt.gz	rs117001700	C	T	0.196414	0.0441122	8.84e-06	4965	19.8257
genus.Blautia.id.1992.summary.txt.gz	rs72973581	G	A	0.125169	0.0265408	1.74e-06	12764	22.2416
genus.Blautia.id.1992.summary.txt.gz	rs4926264	C	T	0.0826207	0.0178239	5.1e-06	18276	21.4868
genus.Blautia.id.1992.summary.txt.gz	rs7860714	G	A	-0.0502178	0.0109853	4.09e-06	18162	20.8975
genus.Blautia.id.1992.summary.txt.gz	rs682885	G	A	-0.0493376	0.0107359	4.49e-06	18274	21.1194
genus.Blautia.id.1992.summary.txt.gz	rs2788271	G	T	-0.0575596	0.0133492	7.16e-06	18276	18.5921
genus.Blautia.id.1992.summary.txt.gz	rs113271346	T	C	0.0782682	0.0172116	6.85e-06	17465	20.6788
genus.Blautia.id.1992.summary.txt.gz	rs3005511	G	A	0.0501085	0.0110768	6.19e-06	18276	20.4643
genus.Blautia.id.1992.summary.txt.gz	rs16892041	C	T	-0.0622605	0.0141804	8.82e-06	18276	19.2774
genus.Butyricicoccus.id.2055.summary.txt.gz	rs56221232	C	T	0.0828027	0.0167401	7.62e-07	17133	24.4667
genus.Butyricicoccus.id.2055.summary.txt.gz	rs2017189	T	G	-0.0506956	0.011024	3.87e-06	17133	21.1476
genus.Butyricicoccus.id.2055.summary.txt.gz	rs7322368	C	T	0.0815733	0.0183167	5.52e-06	17134	19.8337
genus.Butyricicoccus.id.2055.summary.txt.gz	rs75238760	A	T	0.0619423	0.0139942	6.8e-06	17022	19.592
genus.Butyricicoccus.id.2055.summary.txt.gz	rs12585793	C	T	-0.262206	0.0564729	5.79e-06	3135	21.5579
genus.Butyricicoccus.id.2055.summary.txt.gz	rs62478070	G	T	0.224039	0.0494959	5.94e-06	4007	20.4885
genus.Butyricicoccus.id.2055.summary.txt.gz	rs4962426	T	G	0.0614216	0.0135979	7.38e-06	16889	20.4032
genus.Butyricicoccus.id.2055.summary.txt.gz	rs10084203	G	A	0.0549699	0.0123563	8.59e-06	17135	19.7913
genus.Butyricicoccus.id.2055.summary.txt.gz	rs12034718	G	A	0.0701199	0.0158214	9.58e-06	16237	19.6424
genus.Butyricimonas.id.945.summary.txt.gz	rs113054641	A	G	-0.144881	0.0274574	1.74e-07	9949	27.8423
genus.Butyricimonas.id.945.summary.txt.gz	rs62390301	C	T	-0.0872983	0.0174893	7.42e-07	10634	24.9154
genus.Butyricimonas.id.945.summary.txt.gz	rs7083431	C	A	0.0703539	0.0144439	8.85e-07	10737	23.7252
genus.Butyricimonas.id.945.summary.txt.gz	rs2642760	C	G	0.0713357	0.0145396	8.58e-07	10634	24.0719
genus.Butyricimonas.id.945.summary.txt.gz	rs782080	A	T	0.0653488	0.0137973	2.23e-06	10733	22.4328
genus.Butyricimonas.id.945.summary.txt.gz	rs1862649	A	G	0.113124	0.0248176	4.76e-06	10123	20.7773
genus.Butyricimonas.id.945.summary.txt.gz	rs12304031	A	G	-0.086278	0.0196846	6.7e-06	10658	19.2108
genus.Butyricimonas.id.945.summary.txt.gz	rs1701950	C	G	-0.105056	0.0241047	7.68e-06	9875	18.9949
genus.Butyricimonas.id.945.summary.txt.gz	rs71428626	T	G	-0.133188	0.0289905	4.8e-06	9776	21.1067
genus.Butyricimonas.id.945.summary.txt.gz	rs78453362	G	A	-0.14948	0.0327073	4.06e-06	8207	20.8871
genus.Butyricimonas.id.945.summary.txt.gz	rs326049	G	C	0.0759694	0.0167617	8.19e-06	10557	20.5418
genus.Butyricimonas.id.945.summary.txt.gz	rs62130338	A	G	-0.0732608	0.0158324	3.9e-06	10557	21.4117
genus.Butyricimonas.id.945.summary.txt.gz	rs9657374	T	C	0.0680719	0.0148172	4.5e-06	10737	21.1058
genus.Butyricimonas.id.945.summary.txt.gz	rs12458763	C	A	0.122037	0.0269587	6.37e-06	10383	20.492
genus.Butyricimonas.id.945.summary.txt.gz	rs2114713	T	G	0.062721	0.0138998	6.88e-06	10734	20.3615
genus.Butyricimonas.id.945.summary.txt.gz	rs270727	C	G	-0.0694173	0.0150795	5.38e-06	10634	21.1913
genus.Butyricimonas.id.945.summary.txt.gz	rs72814525	G	A	0.0664154	0.0149766	8.25e-06	10736	19.6657
genus.Butyricimonas.id.945.summary.txt.gz	rs11228830	G	A	0.135265	0.0298411	6.55e-06	8974	20.5466
genus.Butyrivibrio.id.1993.summary.txt.gz	rs72723662	T	C	0.224078	0.0449336	7.86e-07	3073	24.8689
genus.Butyrivibrio.id.1993.summary.txt.gz	rs7412979	G	C	0.186779	0.0389112	1.71e-06	3480	23.0412
genus.Butyrivibrio.id.1993.summary.txt.gz	rs7752361	G	A	-0.11923	0.0239975	7.69e-07	3481	24.6855
genus.Butyrivibrio.id.1993.summary.txt.gz	rs4537857	C	T	-0.12459	0.0260992	1.8e-06	3482	22.7882
genus.Butyrivibrio.id.1993.summary.txt.gz	rs11761679	C	T	0.154775	0.0321539	2.2e-06	3482	23.1705
genus.Butyrivibrio.id.1993.summary.txt.gz	rs16941336	T	C	0.127488	0.0267936	1.53e-06	3482	22.6398
genus.Butyrivibrio.id.1993.summary.txt.gz	rs77356209	C	T	0.216874	0.0483299	6.66e-06	3379	20.1365
genus.Butyrivibrio.id.1993.summary.txt.gz	rs74622183	G	A	-0.201027	0.0428204	2.46e-06	3478	22.0398
genus.Butyrivibrio.id.1993.summary.txt.gz	rs7763512	A	G	0.119846	0.0253367	3.11e-06	3259	22.374
genus.Butyrivibrio.id.1993.summary.txt.gz	rs142855850	G	A	0.205013	0.0457138	6.86e-06	3234	20.1127
genus.Butyrivibrio.id.1993.summary.txt.gz	rs9349693	G	A	0.117973	0.0259861	5.55e-06	3482	20.6102
genus.Butyrivibrio.id.1993.summary.txt.gz	rs486484	G	A	-0.108349	0.0240008	6.61e-06	3456	20.3796
genus.Butyrivibrio.id.1993.summary.txt.gz	rs17163238	A	G	0.140987	0.0309117	5.51e-06	3482	20.8023
genus.Butyrivibrio.id.1993.summary.txt.gz	rs4928024	G	A	-0.17471	0.0389333	8.19e-06	3481	20.137
genus.Butyrivibrio.id.1993.summary.txt.gz	rs1007475	T	G	0.118065	0.0261271	7.92e-06	3482	20.4204
genus.Butyrivibrio.id.1993.summary.txt.gz	rs16934069	C	T	-0.133784	0.0299444	8.86e-06	3482	19.9609
genus.CandidatusSoleaferrea.id.11350.summary.txt.gz	rs4294381	C	T	0.112197	0.023186	1.37e-06	6145	23.4157
genus.CandidatusSoleaferrea.id.11350.summary.txt.gz	rs10090365	G	A	-0.0834413	0.0180989	4.17e-06	6145	21.2549
genus.CandidatusSoleaferrea.id.11350.summary.txt.gz	rs4678258	C	T	0.0986136	0.0215646	5.53e-06	6101	20.9117
genus.CandidatusSoleaferrea.id.11350.summary.txt.gz	rs10108780	G	A	-0.092834	0.0199807	3.64e-06	5999	21.5871
genus.CandidatusSoleaferrea.id.11350.summary.txt.gz	rs386526	G	C	0.0818459	0.0180086	8.33e-06	6144	20.6554
genus.CandidatusSoleaferrea.id.11350.summary.txt.gz	rs36155147	T	C	0.104966	0.0240995	5.41e-06	5958	18.9706
genus.CandidatusSoleaferrea.id.11350.summary.txt.gz	rs6881988	C	G	-0.0819131	0.018185	9.23e-06	6140	20.2898
genus.CandidatusSoleaferrea.id.11350.summary.txt.gz	rs11153159	C	G	-0.12805	0.0285446	4.42e-06	6101	20.1238
genus.CandidatusSoleaferrea.id.11350.summary.txt.gz	rs10809135	C	T	0.0834858	0.0182426	5.47e-06	5999	20.9435
genus.CandidatusSoleaferrea.id.11350.summary.txt.gz	rs9973954	G	A	0.0892075	0.0195401	5.95e-06	6145	20.8424
genus.CandidatusSoleaferrea.id.11350.summary.txt.gz	rs6489992	G	A	-0.0840437	0.0187031	7.89e-06	6142	20.1923
genus.CandidatusSoleaferrea.id.11350.summary.txt.gz	rs6494306	G	A	-0.0969304	0.0214221	5.8e-06	6145	20.4737
genus.CandidatusSoleaferrea.id.11350.summary.txt.gz	rs12500231	T	A	0.0813853	0.0182696	7.68e-06	6145	19.8443
genus.CandidatusSoleaferrea.id.11350.summary.txt.gz	rs7400877	C	T	-0.0951085	0.0212799	9.29e-06	6145	19.9756
genus.CandidatusSoleaferrea.id.11350.summary.txt.gz	rs2193878	A	T	0.228255	0.0509241	9.46e-06	3088	20.0906
genus.CandidatusSoleaferrea.id.11350.summary.txt.gz	rs830149	G	C	0.184647	0.0397237	9.58e-06	5065	21.6064
genus.Catenibacterium.id.2153.summary.txt.gz	rs12404911	T	C	0.140717	0.0304142	2.8e-06	3239	21.4063
genus.Catenibacterium.id.2153.summary.txt.gz	rs77285108	A	G	-0.161826	0.0353447	3.63e-06	3210	20.9628
genus.Catenibacterium.id.2153.summary.txt.gz	rs73128290	G	A	0.129726	0.0284563	4.29e-06	3239	20.7826
genus.Catenibacterium.id.2153.summary.txt.gz	rs212393	A	G	-0.135254	0.0286209	3.62e-06	3239	22.3323
genus.Catenibacterium.id.2153.summary.txt.gz	rs7742829	T	C	0.11411	0.0251099	5.61e-06	3239	20.6518
genus.ChristensenellaceaeR.7group.id.11283.summary.txt.gz	rs999354	A	T	0.0580248	0.0117185	7.01e-07	16324	24.5178
genus.ChristensenellaceaeR.7group.id.11283.summary.txt.gz	rs78521377	T	C	0.124992	0.0274797	5.61e-06	12605	20.689
genus.ChristensenellaceaeR.7group.id.11283.summary.txt.gz	rs62467127	T	C	0.114108	0.0251983	3.25e-06	12719	20.5066
genus.ChristensenellaceaeR.7group.id.11283.summary.txt.gz	rs17081797	G	A	-0.0904325	0.0204253	3.34e-06	16324	19.6025
genus.ChristensenellaceaeR.7group.id.11283.summary.txt.gz	rs62132810	G	A	-0.0828853	0.0179623	5.67e-06	15066	21.2928
genus.ChristensenellaceaeR.7group.id.11283.summary.txt.gz	rs60954665	G	T	0.049815	0.0110787	7.13e-06	16324	20.2181
genus.ChristensenellaceaeR.7group.id.11283.summary.txt.gz	rs10461257	G	A	-0.0551969	0.0122069	6.51e-06	15987	20.4464
genus.ChristensenellaceaeR.7group.id.11283.summary.txt.gz	rs79150079	A	C	0.121547	0.0270977	9.42e-06	11994	20.1196
genus.ChristensenellaceaeR.7group.id.11283.summary.txt.gz	rs62190261	C	A	0.0958394	0.0214723	8.74e-06	15274	19.922
genus.ChristensenellaceaeR.7group.id.11283.summary.txt.gz	rs892686	G	A	0.0514099	0.011136	3.97e-06	16325	21.3126
genus.ChristensenellaceaeR.7group.id.11283.summary.txt.gz	rs73952017	T	C	-0.0862164	0.0194354	8.46e-06	15274	19.6786
genus.Clostridiumsensustricto1.id.1873.summary.txt.gz	rs550843	C	T	-0.0783246	0.0169209	2.05e-06	14102	21.4263
genus.Clostridiumsensustricto1.id.1873.summary.txt.gz	rs2795528	A	G	-0.184315	0.0392204	2.72e-06	6366	22.0849
genus.Clostridiumsensustricto1.id.1873.summary.txt.gz	rs2817172	T	C	0.058139	0.0124492	2.77e-06	13658	21.8097
genus.Clostridiumsensustricto1.id.1873.summary.txt.gz	rs115807074	G	A	-0.22736	0.0492575	4.32e-06	4229	21.305
genus.Clostridiumsensustricto1.id.1873.summary.txt.gz	rs116847295	T	C	0.110021	0.0246032	4.58e-06	12910	19.9974
genus.Clostridiumsensustricto1.id.1873.summary.txt.gz	rs12341505	A	G	0.0810718	0.0180121	4.82e-06	14118	20.2586
genus.Clostridiumsensustricto1.id.1873.summary.txt.gz	rs11586026	T	A	0.110967	0.0250498	8.85e-06	13095	19.6236
genus.Clostridiumsensustricto1.id.1873.summary.txt.gz	rs11264403	A	G	-0.139062	0.0334454	7.76e-06	7285	17.2878
genus.Clostridiumsensustricto1.id.1873.summary.txt.gz	rs12490337	G	C	-0.0616879	0.0137581	7.49e-06	14121	20.104
genus.Collinsella.id.815.summary.txt.gz	rs9541268	A	C	0.09597	0.0197312	8.79e-07	12914	23.6572
genus.Collinsella.id.815.summary.txt.gz	rs2671662	G	C	-0.0567751	0.011945	2.22e-06	14334	22.5914
genus.Collinsella.id.815.summary.txt.gz	rs73052258	A	G	0.0930178	0.0202658	1.72e-06	14334	21.067
genus.Collinsella.id.815.summary.txt.gz	rs2103510	A	G	0.0786551	0.0168217	2.42e-06	14334	21.8633
genus.Collinsella.id.815.summary.txt.gz	rs75672793	G	A	-0.108908	0.0240522	6.14e-06	12601	20.5027
genus.Collinsella.id.815.summary.txt.gz	rs10890671	C	T	-0.0537401	0.0118848	6.52e-06	14334	20.4461
genus.Collinsella.id.815.summary.txt.gz	rs12921100	T	A	0.0563759	0.0127019	8.23e-06	14334	19.6992
genus.Collinsella.id.815.summary.txt.gz	rs59414781	G	C	0.0668866	0.0149773	9.15e-06	14334	19.944
genus.Collinsella.id.815.summary.txt.gz	rs62102630	G	A	-0.0696299	0.0153325	8.31e-06	14334	20.6237
genus.Collinsella.id.815.summary.txt.gz	rs62448871	A	C	-0.0540309	0.0120324	6.78e-06	14334	20.1641
genus.Collinsella.id.815.summary.txt.gz	rs1496626	C	T	-0.0722307	0.01616	6.78e-06	14334	19.9783
genus.Collinsella.id.815.summary.txt.gz	rs149807560	A	C	-0.104264	0.0235841	7.1e-06	13473	19.5448
genus.Collinsella.id.815.summary.txt.gz	rs11597285	T	G	-0.0537947	0.0120548	9.38e-06	14334	19.9138
genus.Coprobacter.id.949.summary.txt.gz	rs305411	G	A	0.129218	0.0264518	1.01e-06	6777	23.8638
genus.Coprobacter.id.949.summary.txt.gz	rs3828477	T	G	-0.091218	0.019569	2.89e-06	6798	21.7281
genus.Coprobacter.id.949.summary.txt.gz	rs55672356	A	T	-0.193354	0.0413815	2.74e-06	4903	21.8321
genus.Coprobacter.id.949.summary.txt.gz	rs143662916	T	C	0.253264	0.0540141	3.07e-06	3083	21.9853
genus.Coprobacter.id.949.summary.txt.gz	rs213863	T	C	-0.0887412	0.0188377	2.35e-06	6798	22.1918
genus.Coprobacter.id.949.summary.txt.gz	rs72821405	C	T	-0.147365	0.0319978	4.76e-06	6177	21.2105
genus.Coprobacter.id.949.summary.txt.gz	rs11532348	T	C	-0.103931	0.0226826	5.71e-06	6364	20.9942
genus.Coprobacter.id.949.summary.txt.gz	rs12996055	C	A	0.0921817	0.0209405	8.08e-06	6570	19.3783
genus.Coprobacter.id.949.summary.txt.gz	rs12684609	C	T	0.100827	0.0220366	6.1e-06	6364	20.9345
genus.Coprobacter.id.949.summary.txt.gz	rs5011652	C	G	0.0899597	0.020001	5.51e-06	6783	20.2299
genus.Coprobacter.id.949.summary.txt.gz	rs74919520	A	G	0.125703	0.0276296	5.76e-06	6387	20.6987
genus.Coprobacter.id.949.summary.txt.gz	rs28402691	C	T	0.110695	0.0251199	9.56e-06	6387	19.4188
genus.Coprobacter.id.949.summary.txt.gz	rs189356	A	G	0.0781125	0.0171916	6.26e-06	6763	20.6446
genus.Coprobacter.id.949.summary.txt.gz	rs76001613	G	C	0.21591	0.0493019	9.13e-06	3385	19.1788
genus.Coprococcus1.id.11301.summary.txt.gz	rs4277593	A	G	-0.0585649	0.0109914	1.14e-07	16651	28.3904
genus.Coprococcus1.id.11301.summary.txt.gz	rs56405618	G	A	-0.08963	0.0186508	1.57e-06	16379	23.0946
genus.Coprococcus1.id.11301.summary.txt.gz	rs74101919	C	T	-0.0718989	0.0144651	1.03e-06	16732	24.7059
genus.Coprococcus1.id.11301.summary.txt.gz	rs1010560	A	C	0.0580232	0.0122722	1.96e-06	16723	22.3544
genus.Coprococcus1.id.11301.summary.txt.gz	rs73031725	C	T	0.167591	0.0355224	1.98e-06	7206	22.2586
genus.Coprococcus1.id.11301.summary.txt.gz	rs1519491	C	T	0.0499197	0.0113558	8.95e-06	16733	19.3246
genus.Coprococcus1.id.11301.summary.txt.gz	rs1576241	G	A	-0.0510343	0.0109535	3.33e-06	16729	21.7082
genus.Coprococcus1.id.11301.summary.txt.gz	rs73167075	C	T	0.0573137	0.0127573	8.57e-06	16733	20.1836
genus.Coprococcus1.id.11301.summary.txt.gz	rs12794898	T	G	0.0903299	0.0197212	4.92e-06	15186	20.9795
genus.Coprococcus1.id.11301.summary.txt.gz	rs946513	T	C	0.205899	0.0460018	8.62e-06	4310	20.0336
genus.Coprococcus1.id.11301.summary.txt.gz	rs1762123	T	C	-0.0891532	0.0198554	8.01e-06	16724	20.1612
genus.Coprococcus1.id.11301.summary.txt.gz	rs7784490	G	C	-0.0518543	0.0113136	4.55e-06	16733	21.0072
genus.Coprococcus1.id.11301.summary.txt.gz	rs12886051	C	G	-0.0521782	0.0118051	8.01e-06	16633	19.5363
genus.Coprococcus1.id.11301.summary.txt.gz	rs2907920	G	A	0.0561173	0.0126824	7.65e-06	16040	19.5791
genus.Coprococcus2.id.11302.summary.txt.gz	rs59936925	T	A	0.117085	0.0233995	9.38e-07	10931	25.0376
genus.Coprococcus2.id.11302.summary.txt.gz	rs6677933	T	C	-0.0804405	0.0164216	1.19e-06	11483	23.9948
genus.Coprococcus2.id.11302.summary.txt.gz	rs1958519	A	T	0.0665288	0.0138558	1.58e-06	11009	23.0545
genus.Coprococcus2.id.11302.summary.txt.gz	rs72680320	C	T	-0.0649382	0.013919	2.27e-06	11009	21.7663
genus.Coprococcus2.id.11302.summary.txt.gz	rs2482516	T	C	0.0754415	0.0164619	4.72e-06	11483	21.0021
genus.Coprococcus2.id.11302.summary.txt.gz	rs35890118	G	A	-0.066536	0.0147661	8.26e-06	11478	20.304
genus.Coprococcus2.id.11302.summary.txt.gz	rs10121347	G	C	0.0925805	0.0219459	8.31e-06	11457	17.7965
genus.Coprococcus2.id.11302.summary.txt.gz	rs9426473	G	A	0.0727361	0.0161662	6.31e-06	11486	20.2435
genus.Coprococcus2.id.11302.summary.txt.gz	rs6894272	C	T	-0.113458	0.0253003	9.53e-06	11001	20.1103
genus.Coprococcus2.id.11302.summary.txt.gz	rs12634070	C	T	0.0736486	0.0164921	9.95e-06	11457	19.9423
genus.Coprococcus2.id.11302.summary.txt.gz	rs61823518	C	A	-0.0955381	0.0215724	6.68e-06	10980	19.6135
genus.Coprococcus2.id.11302.summary.txt.gz	rs10070053	G	A	0.0594312	0.0135375	7.65e-06	11473	19.273
genus.Coprococcus3.id.11303.summary.txt.gz	rs8100692	C	T	0.0577411	0.0113476	4.16e-07	15829	25.8918
genus.Coprococcus3.id.11303.summary.txt.gz	rs62481985	C	G	-0.0582385	0.0115052	4.18e-07	15472	25.623
genus.Coprococcus3.id.11303.summary.txt.gz	rs178271	C	T	0.145257	0.0294239	7.81e-07	10794	24.371
genus.Coprococcus3.id.11303.summary.txt.gz	rs13394391	T	C	-0.0709302	0.0150918	2.2e-06	15834	22.0892
genus.Coprococcus3.id.11303.summary.txt.gz	rs11080344	T	C	0.0516921	0.0113054	4.79e-06	15835	20.9062
genus.Coprococcus3.id.11303.summary.txt.gz	rs7521171	A	G	-0.0596434	0.0129279	4.32e-06	15472	21.2849
genus.Coprococcus3.id.11303.summary.txt.gz	rs34731438	G	T	-0.0626607	0.0137305	7.71e-06	15829	20.8267
genus.Coprococcus3.id.11303.summary.txt.gz	rs11077359	C	T	-0.0645443	0.0148833	9.64e-06	15378	18.8069
genus.Coprococcus3.id.11303.summary.txt.gz	rs6994742	T	C	0.0551306	0.0123929	7.84e-06	15834	19.7896
genus.Coprococcus3.id.11303.summary.txt.gz	rs13247359	A	G	0.051211	0.0113031	7.33e-06	15833	20.5273
genus.Coprococcus3.id.11303.summary.txt.gz	rs4575475	A	G	0.0619514	0.0137787	7.04e-06	15154	20.2155
genus.Coprococcus3.id.11303.summary.txt.gz	rs10810043	G	A	0.0515518	0.0115923	9.27e-06	15833	19.7764
genus.DefluviitaleaceaeUCG011.id.11287.summary.txt.gz	rs4677103	G	A	0.0977912	0.0197263	9.6e-07	7983	24.5758
genus.DefluviitaleaceaeUCG011.id.11287.summary.txt.gz	rs72731813	T	C	-0.147383	0.0293796	4.33e-07	7767	25.1653
genus.DefluviitaleaceaeUCG011.id.11287.summary.txt.gz	rs112893842	C	T	0.11381	0.0232806	1.45e-06	8183	23.8988
genus.DefluviitaleaceaeUCG011.id.11287.summary.txt.gz	rs9725395	G	A	-0.13834	0.029554	3.52e-06	8011	21.9109
genus.DefluviitaleaceaeUCG011.id.11287.summary.txt.gz	rs55658617	C	T	0.174369	0.0362226	2.15e-06	6663	23.1728
genus.DefluviitaleaceaeUCG011.id.11287.summary.txt.gz	rs9608282	G	T	0.142939	0.0299793	2.52e-06	7716	22.7332
genus.DefluviitaleaceaeUCG011.id.11287.summary.txt.gz	rs28696126	T	A	-0.106503	0.0238473	6.63e-06	7811	19.9455
genus.DefluviitaleaceaeUCG011.id.11287.summary.txt.gz	rs1582238	C	T	0.0805036	0.0167257	1.57e-06	7983	23.1667
genus.DefluviitaleaceaeUCG011.id.11287.summary.txt.gz	rs12122999	T	G	-0.0827292	0.0181154	4.83e-06	7811	20.8555
genus.DefluviitaleaceaeUCG011.id.11287.summary.txt.gz	rs4344384	T	G	0.0715978	0.0156309	4.83e-06	8180	20.9812
genus.DefluviitaleaceaeUCG011.id.11287.summary.txt.gz	rs2892880	A	G	0.0817755	0.0181686	6.83e-06	8182	20.2582
genus.Desulfovibrio.id.3173.summary.txt.gz	rs11160353	A	T	-0.0691756	0.0147285	2.7e-06	9234	22.0591
genus.Desulfovibrio.id.3173.summary.txt.gz	rs2853179	T	C	0.0811971	0.0174234	2.42e-06	8949	21.7177
genus.Desulfovibrio.id.3173.summary.txt.gz	rs16863365	G	A	0.109402	0.0226964	1.79e-06	8776	23.2349
genus.Desulfovibrio.id.3173.summary.txt.gz	rs12031543	C	T	-0.127185	0.0281887	6.55e-06	8855	20.3573
genus.Desulfovibrio.id.3173.summary.txt.gz	rs13066142	A	G	0.119141	0.0250891	3.79e-06	9241	22.5502
genus.Desulfovibrio.id.3173.summary.txt.gz	rs1294544	C	A	0.0688782	0.0153635	7.78e-06	9241	20.0995
genus.Desulfovibrio.id.3173.summary.txt.gz	rs2590913	A	G	0.154496	0.0339396	6.65e-06	7225	20.7213
genus.Desulfovibrio.id.3173.summary.txt.gz	rs2032031	G	A	-0.0654931	0.0148681	9.14e-06	9241	19.4035
genus.Desulfovibrio.id.3173.summary.txt.gz	rs72647089	G	T	-0.106594	0.0239337	8.3e-06	8985	19.8358
genus.Desulfovibrio.id.3173.summary.txt.gz	rs7729080	A	C	-0.070287	0.0157691	9.96e-06	9241	19.8671
genus.Desulfovibrio.id.3173.summary.txt.gz	rs4797774	A	G	0.212582	0.0470044	5.64e-06	3476	20.4538
genus.Desulfovibrio.id.3173.summary.txt.gz	rs6580353	C	T	0.0770979	0.0169735	4.94e-06	9241	20.632
genus.Dialister.id.2183.summary.txt.gz	rs11166701	A	G	-0.0655301	0.013186	5.51e-07	11720	24.6976
genus.Dialister.id.2183.summary.txt.gz	rs517089	A	T	0.076227	0.0170411	5.14e-06	11988	20.0089
genus.Dialister.id.2183.summary.txt.gz	rs4747450	A	C	0.0668509	0.0147685	5.84e-06	11987	20.4899
genus.Dialister.id.2183.summary.txt.gz	rs2314294	C	T	0.0865932	0.0193719	8.08e-06	11339	19.9813
genus.Dialister.id.2183.summary.txt.gz	rs4753063	A	G	-0.0596297	0.0130052	4.86e-06	11989	21.0229
genus.Dialister.id.2183.summary.txt.gz	rs2435610	C	A	0.0647131	0.0143314	5.93e-06	11984	20.3895
genus.Dialister.id.2183.summary.txt.gz	rs10938938	A	G	-0.0773514	0.0170915	7.37e-06	11401	20.4822
genus.Dialister.id.2183.summary.txt.gz	rs10138457	C	T	-0.113054	0.0261933	7.88e-06	10968	18.6291
genus.Dialister.id.2183.summary.txt.gz	rs11071887	C	T	0.0662403	0.0146315	5.91e-06	11989	20.4959
genus.Dialister.id.2183.summary.txt.gz	rs764177	A	C	-0.0601454	0.0135366	9.61e-06	11988	19.7418
genus.Dialister.id.2183.summary.txt.gz	rs76680460	A	G	-0.161296	0.0364332	8.19e-06	7176	19.5999
genus.Dialister.id.2183.summary.txt.gz	rs75416973	G	A	0.0727223	0.016451	9.46e-06	11402	19.5412
genus.Dorea.id.1997.summary.txt.gz	rs13279148	A	G	0.0715309	0.0150878	2.25e-06	17605	22.477
genus.Dorea.id.1997.summary.txt.gz	rs62503162	G	A	-0.0974091	0.0194379	7.47e-07	16210	25.1131
genus.Dorea.id.1997.summary.txt.gz	rs78772518	C	A	0.13826	0.0283609	3.38e-06	10858	23.7657
genus.Dorea.id.1997.summary.txt.gz	rs12216169	A	T	0.0881722	0.0193683	5.33e-06	16086	20.7243
genus.Dorea.id.1997.summary.txt.gz	rs73729431	T	C	-0.13745	0.0299983	3.17e-06	9596	20.9941
genus.Dorea.id.1997.summary.txt.gz	rs4793307	T	C	0.0574165	0.0122472	4.01e-06	17600	21.9787
genus.Dorea.id.1997.summary.txt.gz	rs11150408	G	T	0.0488254	0.0109063	7.06e-06	17215	20.0417
genus.Dorea.id.1997.summary.txt.gz	rs345219	G	T	-0.0497368	0.0112621	8.8e-06	17215	19.5038
genus.Dorea.id.1997.summary.txt.gz	rs62583469	A	T	-0.0634136	0.0142227	5.78e-06	16819	19.8793
genus.Dorea.id.1997.summary.txt.gz	rs3005511	G	A	0.0516127	0.0112852	5.29e-06	17610	20.9166
genus.Dorea.id.1997.summary.txt.gz	rs1899291	T	C	0.0697217	0.0150285	4.57e-06	17609	21.5232
genus.Dorea.id.1997.summary.txt.gz	rs3752849	A	G	0.163846	0.036608	7.68e-06	5322	20.0318
genus.Dorea.id.1997.summary.txt.gz	rs12537781	C	T	-0.055544	0.0125223	9.15e-06	17608	19.6746
genus.Eggerthella.id.819.summary.txt.gz	rs3851328	G	T	-0.107774	0.0236527	4.18e-06	5147	20.762
genus.Eggerthella.id.819.summary.txt.gz	rs2240838	G	A	0.0980582	0.0197653	7.36e-07	5147	24.6128
genus.Eggerthella.id.819.summary.txt.gz	rs2223081	A	G	0.102572	0.0221108	3.89e-06	5147	21.5203
genus.Eggerthella.id.819.summary.txt.gz	rs112205261	C	T	-0.188618	0.0403613	3.35e-06	5036	21.8391
genus.Eggerthella.id.819.summary.txt.gz	rs4985746	A	G	0.110522	0.0247653	5.71e-06	4906	19.9165
genus.Eggerthella.id.819.summary.txt.gz	rs1784446	A	G	0.0907728	0.0198096	5.23e-06	5147	20.9972
genus.Eggerthella.id.819.summary.txt.gz	rs76663501	T	C	0.175349	0.0378576	4.83e-06	4814	21.4537
genus.Eggerthella.id.819.summary.txt.gz	rs6430926	T	C	0.0879736	0.0197127	8.37e-06	5147	19.9164
genus.Eggerthella.id.819.summary.txt.gz	rs2877457	A	G	-0.093486	0.0210208	9.03e-06	5083	19.7787
genus.Eggerthella.id.819.summary.txt.gz	rs13070736	C	A	-0.121331	0.0272024	7.62e-06	5147	19.8944
genus.Eggerthella.id.819.summary.txt.gz	rs67490567	C	T	0.108495	0.0245457	8.94e-06	5083	19.5374
genus.Eisenbergiella.id.11304.summary.txt.gz	rs3812426	A	G	0.106447	0.0224159	2.72e-06	5583	22.5505
genus.Eisenbergiella.id.11304.summary.txt.gz	rs1508033	C	A	0.091546	0.0195787	3.23e-06	5580	21.8632
genus.Eisenbergiella.id.11304.summary.txt.gz	rs12278566	A	T	-0.121065	0.0251658	1.65e-06	5582	23.1427
genus.Eisenbergiella.id.11304.summary.txt.gz	rs2683098	T	C	0.107319	0.022515	2.24e-06	5582	22.72
genus.Eisenbergiella.id.11304.summary.txt.gz	rs11079158	C	T	0.100627	0.022546	7.35e-06	5582	19.9199
genus.Eisenbergiella.id.11304.summary.txt.gz	rs13258851	G	A	0.137001	0.0302124	7.75e-06	5583	20.5626
genus.Eisenbergiella.id.11304.summary.txt.gz	rs12710729	A	C	0.0893384	0.0199069	9.84e-06	5583	20.1404
genus.Eisenbergiella.id.11304.summary.txt.gz	rs12257723	C	A	-0.0952742	0.0211569	8.85e-06	5582	20.279
genus.Eisenbergiella.id.11304.summary.txt.gz	rs4462860	A	G	0.0939071	0.0201104	4.16e-06	5460	21.8049
genus.Eisenbergiella.id.11304.summary.txt.gz	rs11027642	T	C	0.129006	0.0284844	4.92e-06	5583	20.5118
genus.Eisenbergiella.id.11304.summary.txt.gz	rs11938607	C	T	0.0978125	0.0216636	8.22e-06	5583	20.3859
genus.Eisenbergiella.id.11304.summary.txt.gz	rs1553971	G	T	0.120965	0.0263054	5.27e-06	5583	21.1459
genus.Enterorhabdus.id.820.summary.txt.gz	rs11098863	A	T	-0.0966008	0.0162677	3.06e-09	7524	35.2622
genus.Enterorhabdus.id.820.summary.txt.gz	rs7923280	T	A	0.0860019	0.0169148	5.24e-07	7524	25.8512
genus.Enterorhabdus.id.820.summary.txt.gz	rs114731706	G	T	0.182308	0.0382298	2.17e-06	5956	22.7409
genus.Enterorhabdus.id.820.summary.txt.gz	rs3017103	G	A	0.0980897	0.0208995	2.94e-06	7524	22.0281
genus.Enterorhabdus.id.820.summary.txt.gz	rs73331712	C	T	0.26199	0.055123	4.85e-06	3109	22.5893
genus.Enterorhabdus.id.820.summary.txt.gz	rs77655283	A	G	0.132988	0.0298306	5.88e-06	7494	19.8747
genus.Enterorhabdus.id.820.summary.txt.gz	rs9470637	T	A	-0.0755513	0.0166263	5.7e-06	7524	20.6487
genus.Enterorhabdus.id.820.summary.txt.gz	rs424715	C	T	0.0818743	0.0174855	4.41e-06	7524	21.925
genus.Enterorhabdus.id.820.summary.txt.gz	rs10098492	C	T	0.132323	0.0293688	6.41e-06	7361	20.3001
genus.Enterorhabdus.id.820.summary.txt.gz	rs2051957	T	C	0.0843291	0.0189864	8.9e-06	7524	19.7274
genus.Erysipelatoclostridium.id.11381.summary.txt.gz	rs7221249	G	A	0.0839861	0.0142741	4.31e-09	9781	34.619
genus.Erysipelatoclostridium.id.11381.summary.txt.gz	rs710230	C	T	0.143381	0.0281514	6.33e-07	9016	25.9409
genus.Erysipelatoclostridium.id.11381.summary.txt.gz	rs4697572	G	A	-0.0810636	0.0163308	7.59e-07	9779	24.6397
genus.Erysipelatoclostridium.id.11381.summary.txt.gz	rs58236560	T	G	-0.111157	0.0234426	2.16e-06	9368	22.4834
genus.Erysipelatoclostridium.id.11381.summary.txt.gz	rs622418	G	A	-0.0668051	0.0143224	3.68e-06	9783	21.7563
genus.Erysipelatoclostridium.id.11381.summary.txt.gz	rs17804233	C	T	-0.0662914	0.0144203	4.59e-06	9783	21.1332
genus.Erysipelatoclostridium.id.11381.summary.txt.gz	rs1434153	A	G	-0.0684526	0.0152443	6.85e-06	9662	20.1634
genus.Erysipelatoclostridium.id.11381.summary.txt.gz	rs340991	G	A	-0.0740482	0.0158891	3.75e-06	9781	21.7184
genus.Erysipelatoclostridium.id.11381.summary.txt.gz	rs6474512	C	A	0.067015	0.0143201	3.02e-06	9783	21.9003
genus.Erysipelatoclostridium.id.11381.summary.txt.gz	rs9590927	A	G	-0.0646003	0.0143479	6.39e-06	9782	20.2717
genus.Erysipelatoclostridium.id.11381.summary.txt.gz	rs61806970	T	C	0.142548	0.0320688	9.09e-06	8644	19.7586
genus.Erysipelatoclostridium.id.11381.summary.txt.gz	rs62060367	C	T	-0.0798013	0.0181358	6.7e-06	9662	19.3619
genus.Erysipelatoclostridium.id.11381.summary.txt.gz	rs45480394	G	T	-0.0687134	0.0151835	7.66e-06	9604	20.4804
genus.Erysipelatoclostridium.id.11381.summary.txt.gz	rs2901723	A	C	0.0641339	0.0144295	8.79e-06	9662	19.7549
genus.Erysipelatoclostridium.id.11381.summary.txt.gz	rs34528142	G	C	-0.0875551	0.0195556	6.13e-06	9604	20.0456
genus.Erysipelatoclostridium.id.11381.summary.txt.gz	rs16936671	T	C	-0.0968026	0.0217883	6.04e-06	9488	19.7391
genus.Erysipelatoclostridium.id.11381.summary.txt.gz	rs3804326	G	A	0.14147	0.0336352	9.85e-06	7028	17.6905
genus.ErysipelotrichaceaeUCG003.id.11384.summary.txt.gz	rs28568391	G	A	-0.0583911	0.0118741	6.42e-07	14544	24.1822
genus.ErysipelotrichaceaeUCG003.id.11384.summary.txt.gz	rs11994308	T	C	0.115417	0.0242503	1.33e-06	13558	22.6522
genus.ErysipelotrichaceaeUCG003.id.11384.summary.txt.gz	rs76502207	C	T	0.144844	0.0289929	6.41e-07	10740	24.9584
genus.ErysipelotrichaceaeUCG003.id.11384.summary.txt.gz	rs2302840	C	T	-0.0871966	0.017687	1.29e-06	14897	24.3046
genus.ErysipelotrichaceaeUCG003.id.11384.summary.txt.gz	rs10164067	G	T	-0.10326	0.0212405	1.13e-06	14427	23.6339
genus.ErysipelotrichaceaeUCG003.id.11384.summary.txt.gz	rs8053479	G	A	-0.0838212	0.0186509	5.83e-06	13813	20.198
genus.ErysipelotrichaceaeUCG003.id.11384.summary.txt.gz	rs17798136	A	G	0.158818	0.0347674	3.24e-06	7421	20.8666
genus.ErysipelotrichaceaeUCG003.id.11384.summary.txt.gz	rs11666127	G	A	-0.0719187	0.0161371	7.9e-06	13813	19.8626
genus.ErysipelotrichaceaeUCG003.id.11384.summary.txt.gz	rs62403464	C	T	-0.0731743	0.0156516	3.44e-06	14899	21.8576
genus.ErysipelotrichaceaeUCG003.id.11384.summary.txt.gz	rs59068084	G	T	0.0564772	0.0120224	3.12e-06	14544	22.0681
genus.ErysipelotrichaceaeUCG003.id.11384.summary.txt.gz	rs73074432	T	C	0.072154	0.0164378	9.99e-06	14217	19.2679
genus.ErysipelotrichaceaeUCG003.id.11384.summary.txt.gz	rs214586	C	T	-0.106455	0.024038	8.5e-06	13505	19.6124
genus.ErysipelotrichaceaeUCG003.id.11384.summary.txt.gz	rs4758231	T	G	-0.0551754	0.0122047	6.55e-06	14890	20.438
genus.ErysipelotrichaceaeUCG003.id.11384.summary.txt.gz	rs74988980	A	G	-0.133141	0.0348574	8.64e-06	5944	14.5893
genus.ErysipelotrichaceaeUCG003.id.11384.summary.txt.gz	rs75949021	C	T	-0.169667	0.0374238	3.58e-06	6721	20.5541
genus.ErysipelotrichaceaeUCG003.id.11384.summary.txt.gz	rs6875357	T	C	0.165673	0.0353831	6.7e-06	7034	21.9237
genus.ErysipelotrichaceaeUCG003.id.11384.summary.txt.gz	rs79396538	G	C	0.0848148	0.0191146	8.63e-06	13750	19.6884
genus.ErysipelotrichaceaeUCG003.id.11384.summary.txt.gz	rs12251396	G	A	-0.0705399	0.0158766	9.52e-06	14211	19.7404
genus.Escherichia.Shigella.id.3504.summary.txt.gz	rs2267739	C	G	0.115505	0.0237628	1.42e-06	11853	23.6271
genus.Escherichia.Shigella.id.3504.summary.txt.gz	rs1154904	G	A	-0.0613376	0.0130644	3.04e-06	12002	22.0431
genus.Escherichia.Shigella.id.3504.summary.txt.gz	rs73208162	G	A	-0.119296	0.024839	2.19e-06	11073	23.0665
genus.Escherichia.Shigella.id.3504.summary.txt.gz	rs113513883	G	A	0.172283	0.038041	5.28e-06	6280	20.5108
genus.Escherichia.Shigella.id.3504.summary.txt.gz	rs7502686	C	G	-0.136384	0.0302576	5.9e-06	9990	20.3168
genus.Escherichia.Shigella.id.3504.summary.txt.gz	rs57024273	C	T	0.0626172	0.0139919	9.7e-06	11853	20.028
genus.Escherichia.Shigella.id.3504.summary.txt.gz	rs113127095	G	A	0.151009	0.0323434	3.33e-06	8433	21.799
genus.Escherichia.Shigella.id.3504.summary.txt.gz	rs117092367	T	A	0.117362	0.0264533	9.65e-06	10304	19.6831
genus.Escherichia.Shigella.id.3504.summary.txt.gz	rs112767262	C	T	0.0732963	0.0163589	8.21e-06	11771	20.0751
genus.Escherichia.Shigella.id.3504.summary.txt.gz	rs11706043	A	T	0.075657	0.0164155	5.87e-06	12001	21.2417
genus.Escherichia.Shigella.id.3504.summary.txt.gz	rs592299	C	T	-0.0592004	0.0129486	4.77e-06	11995	20.9026
genus.Escherichia.Shigella.id.3504.summary.txt.gz	rs4731451	A	G	-0.0609885	0.0135157	7.47e-06	12001	20.3619
genus.Escherichia.Shigella.id.3504.summary.txt.gz	rs35555519	G	C	0.101976	0.0222883	4.92e-06	12002	20.9335
genus.Escherichia.Shigella.id.3504.summary.txt.gz	rs118526	A	C	-0.0594401	0.013598	8e-06	11853	19.1077
genus.Escherichia.Shigella.id.3504.summary.txt.gz	rs2798105	G	A	-0.100851	0.0222045	8.25e-06	11296	20.6289
genus.Faecalibacterium.id.2057.summary.txt.gz	rs12320842	G	C	0.094833	0.0163962	7.57e-09	17638	33.4527
genus.Faecalibacterium.id.2057.summary.txt.gz	rs6910935	G	A	0.134864	0.0277032	1.38e-06	12640	23.6991
genus.Faecalibacterium.id.2057.summary.txt.gz	rs1271565	T	C	-0.0576251	0.0119649	1.3e-06	17638	23.1955
genus.Faecalibacterium.id.2057.summary.txt.gz	rs75499067	T	C	0.227585	0.0465522	1.76e-06	4526	23.9004
genus.Faecalibacterium.id.2057.summary.txt.gz	rs9536330	C	T	-0.048317	0.010797	5.33e-06	18082	20.0259
genus.Faecalibacterium.id.2057.summary.txt.gz	rs28376661	G	C	0.0504817	0.0109368	3.66e-06	18087	21.3053
genus.Faecalibacterium.id.2057.summary.txt.gz	rs10927394	T	G	-0.232262	0.0512364	7.02e-06	3495	20.5494
genus.Faecalibacterium.id.2057.summary.txt.gz	rs114946999	T	C	-0.0861565	0.01896	5.7e-06	15673	20.6489
genus.Faecalibacterium.id.2057.summary.txt.gz	rs79656633	C	T	0.145631	0.0323019	8.14e-06	9080	20.3259
genus.Faecalibacterium.id.2057.summary.txt.gz	rs61875484	G	C	0.0817953	0.018369	9.18e-06	16718	19.8282
genus.Faecalibacterium.id.2057.summary.txt.gz	rs12753492	C	A	0.0641305	0.0149933	8.8e-06	17525	18.295
genus.Faecalibacterium.id.2057.summary.txt.gz	rs2835874	C	T	-0.0866356	0.0196496	7.54e-06	17567	19.4396
genus.Faecalibacterium.id.2057.summary.txt.gz	rs11776390	C	T	-0.078354	0.017183	6.4e-06	16718	20.7932
genus.FamilyXIIIAD3011group.id.11293.summary.txt.gz	rs9852893	G	C	0.0657834	0.0129056	3.88e-07	14184	25.9821
genus.FamilyXIIIAD3011group.id.11293.summary.txt.gz	rs62200412	T	C	-0.0800851	0.0163834	5.8e-07	13661	23.8943
genus.FamilyXIIIAD3011group.id.11293.summary.txt.gz	rs16840310	G	A	-0.0608052	0.0122149	6.75e-07	14201	24.78
genus.FamilyXIIIAD3011group.id.11293.summary.txt.gz	rs72730932	A	C	-0.0899559	0.0177107	6.89e-07	13102	25.7982
genus.FamilyXIIIAD3011group.id.11293.summary.txt.gz	rs16940167	T	C	0.0732552	0.0159898	3.91e-06	14201	20.9889
genus.FamilyXIIIAD3011group.id.11293.summary.txt.gz	rs17156849	A	G	-0.112891	0.0245292	4.19e-06	13352	21.1812
genus.FamilyXIIIAD3011group.id.11293.summary.txt.gz	rs62029761	G	A	0.128753	0.0276002	3.89e-06	9655	21.7616
genus.FamilyXIIIAD3011group.id.11293.summary.txt.gz	rs11736617	A	G	-0.0759493	0.0172101	9.02e-06	13778	19.4752
genus.FamilyXIIIAD3011group.id.11293.summary.txt.gz	rs12812672	C	T	-0.096065	0.020828	2.56e-06	13565	21.2733
genus.FamilyXIIIAD3011group.id.11293.summary.txt.gz	rs9276029	G	A	-0.0811384	0.0185669	8.93e-06	13566	19.0975
genus.FamilyXIIIAD3011group.id.11293.summary.txt.gz	rs12911842	T	A	-0.0811976	0.0183335	6.91e-06	14125	19.6153
genus.FamilyXIIIAD3011group.id.11293.summary.txt.gz	rs149302	C	T	-0.0645635	0.0143225	7.48e-06	14192	20.3206
genus.FamilyXIIIAD3011group.id.11293.summary.txt.gz	rs9837139	G	A	0.10752	0.0240482	8.71e-06	13527	19.9901
genus.FamilyXIIIAD3011group.id.11293.summary.txt.gz	rs739451	T	C	0.0649589	0.0147534	7.88e-06	14197	19.3862
genus.FamilyXIIIAD3011group.id.11293.summary.txt.gz	rs11126423	T	C	0.0904399	0.0196301	5.91e-06	13735	21.2263
genus.FamilyXIIIUCG001.id.11294.summary.txt.gz	rs1426266	C	T	-0.0665521	0.0137151	1.25e-06	12751	23.5466
genus.FamilyXIIIUCG001.id.11294.summary.txt.gz	rs12049454	C	T	-0.0647298	0.0134065	1.17e-06	12748	23.3118
genus.FamilyXIIIUCG001.id.11294.summary.txt.gz	rs3842897	A	G	-0.112639	0.0242751	5.2e-06	12407	21.5307
genus.FamilyXIIIUCG001.id.11294.summary.txt.gz	rs116979587	A	T	-0.121679	0.0260821	3.05e-06	11989	21.7644
genus.FamilyXIIIUCG001.id.11294.summary.txt.gz	rs62414802	T	C	-0.0611904	0.013457	4.29e-06	12750	20.6762
genus.FamilyXIIIUCG001.id.11294.summary.txt.gz	rs2276529	G	C	-0.0759406	0.0165099	5.36e-06	12748	21.1572
genus.FamilyXIIIUCG001.id.11294.summary.txt.gz	rs112362903	G	A	-0.149047	0.0333271	7.88e-06	8579	20.001
genus.FamilyXIIIUCG001.id.11294.summary.txt.gz	rs8076666	G	A	0.088655	0.0198094	8.02e-06	12265	20.0292
genus.FamilyXIIIUCG001.id.11294.summary.txt.gz	rs7119679	A	G	-0.0809085	0.0174782	3.52e-06	12445	21.4286
genus.FamilyXIIIUCG001.id.11294.summary.txt.gz	rs76463770	G	A	0.19313	0.0419866	3.77e-06	5651	21.1581
genus.Flavonifractor.id.2059.summary.txt.gz	rs12030302	G	A	-0.0692276	0.0137467	5.61e-07	10805	25.3607
genus.Flavonifractor.id.2059.summary.txt.gz	rs806808	C	T	0.0667272	0.0136557	1.18e-06	10801	23.8767
genus.Flavonifractor.id.2059.summary.txt.gz	rs34066017	G	A	0.0764294	0.0159789	1.52e-06	10705	22.8784
genus.Flavonifractor.id.2059.summary.txt.gz	rs11811696	C	T	-0.116063	0.0241012	2.07e-06	10221	23.1904
genus.Flavonifractor.id.2059.summary.txt.gz	rs4949766	C	T	-0.0687466	0.0151661	4.83e-06	10805	20.5473
genus.Flavonifractor.id.2059.summary.txt.gz	rs11642826	C	G	0.14686	0.0325191	6.65e-06	8151	20.3954
genus.Flavonifractor.id.2059.summary.txt.gz	rs114873521	T	C	-0.130067	0.0294087	7.13e-06	9156	19.5605
genus.Flavonifractor.id.2059.summary.txt.gz	rs6761463	C	G	-0.083392	0.0184596	8.11e-06	10805	20.4081
genus.Flavonifractor.id.2059.summary.txt.gz	rs798674	C	G	0.0637125	0.0141608	7.02e-06	10583	20.2429
genus.Flavonifractor.id.2059.summary.txt.gz	rs12038887	G	C	0.0942719	0.0211646	9.37e-06	10583	19.8401
genus.Fusicatenibacter.id.11305.summary.txt.gz	rs4378146	C	A	-0.0616691	0.0125259	7.2e-07	17384	24.2392
genus.Fusicatenibacter.id.11305.summary.txt.gz	rs62353480	G	A	-0.0701397	0.0145589	1.57e-06	16119	23.2098
genus.Fusicatenibacter.id.11305.summary.txt.gz	rs704418	C	T	0.0739124	0.0151073	7.77e-07	16626	23.9366
genus.Fusicatenibacter.id.11305.summary.txt.gz	rs2132128	A	G	-0.0771914	0.0160344	1.08e-06	17370	23.1755
genus.Fusicatenibacter.id.11305.summary.txt.gz	rs206581	G	A	-0.0568339	0.0127894	8.96e-06	17384	19.7476
genus.Fusicatenibacter.id.11305.summary.txt.gz	rs62187631	C	T	-0.0710571	0.015924	4.55e-06	16522	19.9118
genus.Fusicatenibacter.id.11305.summary.txt.gz	rs2025938	A	G	-0.0967298	0.0205426	2.99e-06	15626	22.1723
genus.Fusicatenibacter.id.11305.summary.txt.gz	rs7069626	C	T	0.0509014	0.0111381	5.42e-06	17384	20.8852
genus.Fusicatenibacter.id.11305.summary.txt.gz	rs3303	C	T	-0.0953657	0.020407	3.94e-06	16877	21.8387
genus.Fusicatenibacter.id.11305.summary.txt.gz	rs2039204	A	T	-0.0497414	0.0107941	3.94e-06	17383	21.2354
genus.Fusicatenibacter.id.11305.summary.txt.gz	rs8028026	G	A	-0.0792146	0.0180505	8.06e-06	16522	19.259
genus.Fusicatenibacter.id.11305.summary.txt.gz	rs1864685	C	A	-0.0494799	0.0108105	4.96e-06	17374	20.9492
genus.Fusicatenibacter.id.11305.summary.txt.gz	rs792108	C	T	-0.0508345	0.0113843	8.5e-06	16978	19.939
genus.Fusicatenibacter.id.11305.summary.txt.gz	rs60254196	G	A	-0.0492427	0.0109365	5.47e-06	16978	20.2735
genus.Fusicatenibacter.id.11305.summary.txt.gz	rs9905659	A	G	-0.061617	0.0136576	7.31e-06	17384	20.3542
genus.Fusicatenibacter.id.11305.summary.txt.gz	rs8063430	C	T	-0.104026	0.022217	4.93e-06	15552	21.9239
genus.Fusicatenibacter.id.11305.summary.txt.gz	rs6515626	A	G	0.141575	0.0313559	7.29e-06	7796	20.3862
genus.Fusicatenibacter.id.11305.summary.txt.gz	rs10439674	G	A	-0.0572129	0.0130007	7.68e-06	17381	19.3667
genus.Fusicatenibacter.id.11305.summary.txt.gz	rs167879	T	C	-0.0659543	0.0148763	5.87e-06	16542	19.6562
genus.Fusicatenibacter.id.11305.summary.txt.gz	rs73103914	G	A	-0.0597324	0.0134458	8.3e-06	17384	19.7355
genus.Gordonibacter.id.821.summary.txt.gz	rs76287110	T	A	-0.242965	0.0466177	1.67e-07	3483	27.1634
genus.Gordonibacter.id.821.summary.txt.gz	rs7294633	T	C	0.12867	0.0249946	3.44e-07	3723	26.5009
genus.Gordonibacter.id.821.summary.txt.gz	rs7220558	T	A	0.116884	0.0234834	6.71e-07	3723	24.7737
genus.Gordonibacter.id.821.summary.txt.gz	rs71545975	G	A	-0.153972	0.0338918	7.04e-06	3556	20.6393
genus.Gordonibacter.id.821.summary.txt.gz	rs35042269	A	C	-0.180293	0.0403296	8.11e-06	3595	19.9852
genus.Gordonibacter.id.821.summary.txt.gz	rs72714787	A	C	0.181405	0.0377102	1.43e-06	3723	23.1409
genus.Gordonibacter.id.821.summary.txt.gz	rs322296	A	G	0.17869	0.037722	4.02e-06	3595	22.4393
genus.Gordonibacter.id.821.summary.txt.gz	rs72939513	G	A	-0.21399	0.0490592	7.98e-06	3435	19.0259
genus.Gordonibacter.id.821.summary.txt.gz	rs3765837	G	T	-0.190729	0.0433608	7.17e-06	3556	19.348
genus.Gordonibacter.id.821.summary.txt.gz	rs13412653	C	A	0.107597	0.0239228	8.61e-06	3723	20.2293
genus.Gordonibacter.id.821.summary.txt.gz	rs117347059	C	G	-0.128261	0.0285123	9.17e-06	3684	20.2361
genus.Gordonibacter.id.821.summary.txt.gz	rs16955299	A	G	-0.196423	0.0433538	6.37e-06	3572	20.5272
genus.Gordonibacter.id.821.summary.txt.gz	rs4596722	G	A	0.102908	0.0231571	9.06e-06	3723	19.7484
genus.Gordonibacter.id.821.summary.txt.gz	rs768830	A	G	0.149852	0.0333315	7.76e-06	3723	20.2124
genus.Gordonibacter.id.821.summary.txt.gz	rs61934597	T	C	-0.172495	0.0388567	8.37e-06	3684	19.7069
genus.Haemophilus.id.3698.summary.txt.gz	rs12191680	G	C	0.106544	0.0200323	1.47e-07	9115	28.2877
genus.Haemophilus.id.3698.summary.txt.gz	rs9382510	T	C	-0.093521	0.0172649	7.12e-08	9117	29.3422
genus.Haemophilus.id.3698.summary.txt.gz	rs9574096	T	A	-0.0736375	0.0155227	2.18e-06	9118	22.5041
genus.Haemophilus.id.3698.summary.txt.gz	rs76022354	T	C	0.244638	0.0505504	1.83e-06	3618	23.4205
genus.Haemophilus.id.3698.summary.txt.gz	rs111582866	A	G	-0.124265	0.026016	1.27e-06	8370	22.8149
genus.Haemophilus.id.3698.summary.txt.gz	rs9895850	C	T	-0.192957	0.0416755	2.14e-06	4592	21.4367
genus.Haemophilus.id.3698.summary.txt.gz	rs35509	A	G	0.128249	0.0268779	2.01e-06	8430	22.7676
genus.Haemophilus.id.3698.summary.txt.gz	rs78909003	C	T	-0.246256	0.0503924	1.67e-06	3559	23.8805
genus.Haemophilus.id.3698.summary.txt.gz	rs9328464	C	T	0.0723095	0.0148799	1.42e-06	9119	23.615
genus.Haemophilus.id.3698.summary.txt.gz	rs4822728	C	T	0.0705861	0.0151388	3.48e-06	9119	21.7399
genus.Haemophilus.id.3698.summary.txt.gz	rs10840326	G	C	-0.0677384	0.0151463	7.37e-06	8888	20.0013
genus.Haemophilus.id.3698.summary.txt.gz	rs12876183	A	T	0.0749201	0.016711	9.62e-06	9110	20.0999
genus.Haemophilus.id.3698.summary.txt.gz	rs10781340	A	G	0.0948915	0.0203221	4.32e-06	9037	21.8031
genus.Haemophilus.id.3698.summary.txt.gz	rs56310940	C	G	-0.108393	0.0247052	7.23e-06	9119	19.2499
genus.Holdemanella.id.11393.summary.txt.gz	rs761624	G	C	0.0959801	0.0179537	1.38e-07	7706	28.5794
genus.Holdemanella.id.11393.summary.txt.gz	rs607782	C	T	-0.0854214	0.0172515	7.19e-07	7456	24.5177
genus.Holdemanella.id.11393.summary.txt.gz	rs75764681	C	T	-0.283103	0.0598999	1.94e-06	3003	22.3376
genus.Holdemanella.id.11393.summary.txt.gz	rs73011279	C	T	-0.0961669	0.0199336	1.36e-06	7456	23.2744
genus.Holdemanella.id.11393.summary.txt.gz	rs4541991	C	T	-0.0927334	0.0194435	2.1e-06	7657	22.747
genus.Holdemanella.id.11393.summary.txt.gz	rs1830029	G	C	-0.0954096	0.021093	5.35e-06	7456	20.46
genus.Holdemanella.id.11393.summary.txt.gz	rs12513188	A	G	0.0903906	0.0195276	4.65e-06	7700	21.4263
genus.Holdemanella.id.11393.summary.txt.gz	rs12415649	C	G	0.0839384	0.0190567	7.88e-06	7662	19.4011
genus.Holdemanella.id.11393.summary.txt.gz	rs1926302	A	G	-0.107972	0.0231421	7.5e-06	7702	21.7679
genus.Holdemanella.id.11393.summary.txt.gz	rs17586763	C	T	-0.227285	0.0510135	7.72e-06	3817	19.8504
genus.Holdemanella.id.11393.summary.txt.gz	rs8113760	A	G	0.078999	0.01734	4.62e-06	7456	20.7559
genus.Holdemanella.id.11393.summary.txt.gz	rs34187114	A	C	-0.104505	0.022601	5.13e-06	7704	21.3807
genus.Holdemanella.id.11393.summary.txt.gz	rs35228298	A	G	0.0934832	0.0202886	7.3e-06	7456	21.2307
genus.Holdemanella.id.11393.summary.txt.gz	rs62113381	C	T	-0.105447	0.0232029	5.54e-06	7310	20.6531
genus.Holdemania.id.2157.summary.txt.gz	rs1867876	C	T	0.0842919	0.0162192	2.74e-07	9109	27.0093
genus.Holdemania.id.2157.summary.txt.gz	rs9500080	T	C	0.0926764	0.0178886	4.09e-07	9106	26.8402
genus.Holdemania.id.2157.summary.txt.gz	rs6133067	C	T	0.0910829	0.0178561	5.17e-07	8863	26.0196
genus.Holdemania.id.2157.summary.txt.gz	rs150096134	A	T	0.162139	0.0332089	2.38e-06	6906	23.8378
genus.Holdemania.id.2157.summary.txt.gz	rs41438744	G	C	-0.12487	0.027013	2.44e-06	8839	21.3686
genus.Holdemania.id.2157.summary.txt.gz	rs77293403	G	A	0.164556	0.0341775	1.77e-06	7585	23.182
genus.Holdemania.id.2157.summary.txt.gz	rs80149660	T	C	-0.232987	0.0519183	6.04e-06	3283	20.1383
genus.Holdemania.id.2157.summary.txt.gz	rs116500994	T	G	-0.13755	0.0293386	2.34e-06	8432	21.9809
genus.Holdemania.id.2157.summary.txt.gz	rs55888180	G	C	0.128671	0.0282795	5.89e-06	8464	20.7023
genus.Holdemania.id.2157.summary.txt.gz	rs4146507	T	C	0.079488	0.0177002	7.23e-06	9108	20.1672
genus.Holdemania.id.2157.summary.txt.gz	rs111745969	G	A	0.120677	0.0265781	3.71e-06	8233	20.6158
genus.Holdemania.id.2157.summary.txt.gz	rs113593397	G	A	-0.128935	0.0282526	9.36e-06	8296	20.8268
genus.Holdemania.id.2157.summary.txt.gz	rs10885477	C	T	-0.135137	0.0301894	8.6e-06	8690	20.0372
genus.Holdemania.id.2157.summary.txt.gz	rs9529719	C	T	0.074038	0.0160494	5.97e-06	9107	21.2809
genus.Holdemania.id.2157.summary.txt.gz	rs967319	C	T	0.0788638	0.0176744	8.38e-06	9108	19.9098
genus.Holdemania.id.2157.summary.txt.gz	rs12701617	G	A	-0.0660617	0.0149427	9.52e-06	9106	19.5453
genus.Holdemania.id.2157.summary.txt.gz	rs73139538	A	G	-0.148594	0.0327469	7.77e-06	8095	20.5901
genus.Holdemania.id.2157.summary.txt.gz	rs11080063	A	G	-0.0665238	0.0149837	6.67e-06	9103	19.7113
genus.Howardella.id.2000.summary.txt.gz	rs901099	G	T	-0.12718	0.0250924	6.53e-07	3647	25.6894
genus.Howardella.id.2000.summary.txt.gz	rs1484873	G	A	-0.227831	0.046335	2.56e-06	3608	24.1773
genus.Howardella.id.2000.summary.txt.gz	rs17167098	A	G	-0.169366	0.0352068	1.12e-06	3586	23.1419
genus.Howardella.id.2000.summary.txt.gz	rs609430	G	T	-0.112045	0.0239328	3.34e-06	3798	21.918
genus.Howardella.id.2000.summary.txt.gz	rs36081916	C	T	-0.18123	0.0402987	4.7e-06	3216	20.2244
genus.Howardella.id.2000.summary.txt.gz	rs12452946	G	A	-0.105833	0.0228941	3.8e-06	3800	21.3696
genus.Howardella.id.2000.summary.txt.gz	rs61771805	T	A	-0.136779	0.0296811	4.03e-06	3612	21.2362
genus.Howardella.id.2000.summary.txt.gz	rs672217	A	G	0.164146	0.0349993	3.52e-06	3611	21.9959
genus.Howardella.id.2000.summary.txt.gz	rs3791893	G	A	0.147035	0.034023	9.5e-06	3795	18.6766
genus.Howardella.id.2000.summary.txt.gz	rs10048062	T	C	-0.147352	0.0336531	8.59e-06	3800	19.1718
genus.Howardella.id.2000.summary.txt.gz	rs2154047	A	C	-0.192557	0.0420093	9.97e-06	3623	21.0101
genus.Hungatella.id.11306.summary.txt.gz	rs13128780	C	T	-0.149725	0.0312777	1.75e-06	3999	22.915
genus.Hungatella.id.11306.summary.txt.gz	rs72759041	T	G	-0.126025	0.0282242	3.86e-06	3910	19.9374
genus.Hungatella.id.11306.summary.txt.gz	rs10044993	A	C	0.139547	0.0316748	8.07e-06	4209	19.4095
genus.Hungatella.id.11306.summary.txt.gz	rs13249325	G	T	-0.100023	0.0225883	9.69e-06	4209	19.6078
genus.Hungatella.id.11306.summary.txt.gz	rs17092615	A	G	0.152235	0.0337867	7.38e-06	4009	20.3018
genus.Intestinibacter.id.11345.summary.txt.gz	rs10805326	A	G	0.0775151	0.0139665	3.55e-08	12303	30.8034
genus.Intestinibacter.id.11345.summary.txt.gz	rs4327025	A	G	-0.0810346	0.0154397	1.64e-07	12303	27.5464
genus.Intestinibacter.id.11345.summary.txt.gz	rs478972	C	T	-0.142681	0.0297116	1.82e-06	10333	23.0611
genus.Intestinibacter.id.11345.summary.txt.gz	rs6875660	T	C	0.0890455	0.0193905	3.06e-06	12293	21.0885
genus.Intestinibacter.id.11345.summary.txt.gz	rs16938435	C	T	-0.112189	0.0235439	1.8e-06	12303	22.706
genus.Intestinibacter.id.11345.summary.txt.gz	rs6062862	G	A	0.0924508	0.0204658	6.68e-06	12189	20.4063
genus.Intestinibacter.id.11345.summary.txt.gz	rs118030283	A	G	-0.151829	0.0324471	2.67e-06	8830	21.8956
genus.Intestinibacter.id.11345.summary.txt.gz	rs11109097	T	C	0.0624272	0.0138539	5.49e-06	11886	20.305
genus.Intestinibacter.id.11345.summary.txt.gz	rs9348442	T	C	0.099082	0.0221625	6.26e-06	12303	19.9871
genus.Intestinibacter.id.11345.summary.txt.gz	rs447950	G	A	0.0628342	0.0136652	5.64e-06	12303	21.1426
genus.Intestinibacter.id.11345.summary.txt.gz	rs62430350	C	T	0.151096	0.0351476	6.84e-06	7650	18.4805
genus.Intestinibacter.id.11345.summary.txt.gz	rs2702387	G	A	0.0608559	0.0132145	4.26e-06	12291	21.2081
genus.Intestinibacter.id.11345.summary.txt.gz	rs68093214	T	C	0.0662258	0.0149877	9.26e-06	11886	19.5246
genus.Intestinibacter.id.11345.summary.txt.gz	rs2098844	T	C	-0.0575295	0.0128416	6.79e-06	12291	20.0699
genus.Intestinibacter.id.11345.summary.txt.gz	rs893394	A	G	0.0583322	0.0130729	7.85e-06	11886	19.9099
genus.Intestinimonas.id.2062.summary.txt.gz	rs11258178	G	A	0.0660742	0.0134139	6.98e-07	11766	24.2636
genus.Intestinimonas.id.2062.summary.txt.gz	rs12226153	G	A	-0.151142	0.0306922	5.12e-07	9023	24.2502
genus.Intestinimonas.id.2062.summary.txt.gz	rs4784055	C	T	-0.175324	0.038599	8.72e-07	3193	20.6315
genus.Intestinimonas.id.2062.summary.txt.gz	rs716604	G	A	0.0818068	0.0165992	8.57e-07	12090	24.2886
genus.Intestinimonas.id.2062.summary.txt.gz	rs2930225	T	G	0.0729524	0.0152948	1.35e-06	12003	22.7504
genus.Intestinimonas.id.2062.summary.txt.gz	rs62240188	A	G	0.130074	0.0267179	2.2e-06	10252	23.7014
genus.Intestinimonas.id.2062.summary.txt.gz	rs2731794	T	C	0.120632	0.0257529	1.92e-06	11079	21.9418
genus.Intestinimonas.id.2062.summary.txt.gz	rs7170984	C	T	-0.0658116	0.0140767	2.98e-06	12090	21.8575
genus.Intestinimonas.id.2062.summary.txt.gz	rs10262702	C	T	0.0918017	0.0194885	2.06e-06	11766	22.1894
genus.Intestinimonas.id.2062.summary.txt.gz	rs12566247	A	T	0.0637084	0.0135355	2.19e-06	12076	22.1535
genus.Intestinimonas.id.2062.summary.txt.gz	rs1859797	A	G	0.060368	0.0131793	4.12e-06	11766	20.9812
genus.Intestinimonas.id.2062.summary.txt.gz	rs11928843	A	G	-0.0607331	0.0132035	4.21e-06	11766	21.1578
genus.Intestinimonas.id.2062.summary.txt.gz	rs17067892	T	C	0.107194	0.0250013	6.38e-06	11544	18.3828
genus.Intestinimonas.id.2062.summary.txt.gz	rs72982915	T	C	0.183158	0.0402743	4.91e-06	5591	20.6822
genus.Intestinimonas.id.2062.summary.txt.gz	rs994794	C	G	-0.141905	0.0315074	7.31e-06	9250	20.2848
genus.Intestinimonas.id.2062.summary.txt.gz	rs4113676	C	A	-0.218507	0.0490152	7.42e-06	3170	19.8733
genus.Intestinimonas.id.2062.summary.txt.gz	rs62427239	A	C	0.162658	0.0367647	9.41e-06	6385	19.5744
genus.Intestinimonas.id.2062.summary.txt.gz	rs2276760	G	A	-0.0685233	0.0152546	7.84e-06	12081	20.178
genus.Intestinimonas.id.2062.summary.txt.gz	rs6934519	T	C	0.0692373	0.0151154	8.57e-06	12089	20.9818
genus.Intestinimonas.id.2062.summary.txt.gz	rs1000888	G	C	-0.0585038	0.013219	9.71e-06	12090	19.5871
genus.Lachnoclostridium.id.11308.summary.txt.gz	rs6112314	C	A	-0.0561715	0.0108174	2.43e-07	17842	26.964
genus.Lachnoclostridium.id.11308.summary.txt.gz	rs62285313	G	A	0.0864203	0.0181565	1.58e-06	16991	22.6551
genus.Lachnoclostridium.id.11308.summary.txt.gz	rs78068103	G	A	0.0886199	0.0194248	3.67e-06	17477	20.8137
genus.Lachnoclostridium.id.11308.summary.txt.gz	rs615997	C	T	0.0511752	0.0106491	2.03e-06	17911	23.0939
genus.Lachnoclostridium.id.11308.summary.txt.gz	rs61915992	T	A	0.0803876	0.0172209	2.67e-06	16773	21.7905
genus.Lachnoclostridium.id.11308.summary.txt.gz	rs789029	T	C	-0.0641289	0.0137974	3.75e-06	17922	21.6029
genus.Lachnoclostridium.id.11308.summary.txt.gz	rs12566975	C	T	-0.0468097	0.0105787	9.57e-06	17921	19.5798
genus.Lachnoclostridium.id.11308.summary.txt.gz	rs4738679	A	G	-0.0520267	0.011404	4.42e-06	17921	20.813
genus.Lachnoclostridium.id.11308.summary.txt.gz	rs1031599	T	G	-0.078627	0.0175644	6.31e-06	17398	20.039
genus.Lachnoclostridium.id.11308.summary.txt.gz	rs72829893	T	G	0.117472	0.0268103	5.58e-06	12404	19.1985
genus.Lachnoclostridium.id.11308.summary.txt.gz	rs3821998	A	C	-0.0864066	0.0192519	6.72e-06	17920	20.1439
genus.Lachnoclostridium.id.11308.summary.txt.gz	rs2385421	G	A	0.0746186	0.0180734	7.14e-06	17903	17.0457
genus.Lachnoclostridium.id.11308.summary.txt.gz	rs1528479	A	G	-0.0497798	0.0111919	9.64e-06	17477	19.7832
genus.Lachnoclostridium.id.11308.summary.txt.gz	rs1997204	C	T	-0.108075	0.0242022	5.97e-06	14138	19.9406
genus.Lachnoclostridium.id.11308.summary.txt.gz	rs62028349	C	G	0.0469989	0.0105971	9.17e-06	17922	19.6699
genus.Lachnospira.id.2004.summary.txt.gz	rs13157098	G	A	-0.0768058	0.0155312	5.99e-07	15947	24.4556
genus.Lachnospira.id.2004.summary.txt.gz	rs4923324	A	G	-0.0617321	0.0133387	2.44e-06	16490	21.4189
genus.Lachnospira.id.2004.summary.txt.gz	rs56791201	C	T	0.051823	0.0110697	2.93e-06	16486	21.9167
genus.Lachnospira.id.2004.summary.txt.gz	rs2326833	G	C	-0.078495	0.017109	4.6e-06	15632	21.0491
genus.Lachnospira.id.2004.summary.txt.gz	rs4686798	C	T	0.0531826	0.0113747	2.74e-06	16497	21.8603
genus.Lachnospira.id.2004.summary.txt.gz	rs159484	A	G	0.0794668	0.0176999	6.68e-06	16487	20.1573
genus.Lachnospira.id.2004.summary.txt.gz	rs2520509	G	A	0.0519063	0.011578	7.42e-06	16500	20.099
genus.LachnospiraceaeFCS020group.id.11314.summary.txt.gz	rs7249113	A	G	0.0679483	0.0133496	3.72e-07	13534	25.9073
genus.LachnospiraceaeFCS020group.id.11314.summary.txt.gz	rs12078956	G	C	0.106101	0.0222904	2.15e-06	13101	22.657
genus.LachnospiraceaeFCS020group.id.11314.summary.txt.gz	rs369444	G	C	0.125481	0.0259008	3.15e-06	12465	23.471
genus.LachnospiraceaeFCS020group.id.11314.summary.txt.gz	rs72793667	G	A	-0.116881	0.0246589	1.63e-06	12396	22.4667
genus.LachnospiraceaeFCS020group.id.11314.summary.txt.gz	rs1363769	C	T	-0.200628	0.0449372	1.58e-06	3555	19.933
genus.LachnospiraceaeFCS020group.id.11314.summary.txt.gz	rs10093861	A	G	-0.0568869	0.0121152	3.06e-06	13772	22.0477
genus.LachnospiraceaeFCS020group.id.11314.summary.txt.gz	rs9788306	T	C	-0.062804	0.0130744	1.39e-06	13772	23.0743
genus.LachnospiraceaeFCS020group.id.11314.summary.txt.gz	rs62140927	T	C	0.0613709	0.0131055	2.38e-06	13771	21.929
genus.LachnospiraceaeFCS020group.id.11314.summary.txt.gz	rs113859143	C	G	-0.108906	0.0242055	2.55e-06	13238	20.2432
genus.LachnospiraceaeFCS020group.id.11314.summary.txt.gz	rs9919338	C	G	-0.0553339	0.0120621	4.91e-06	13768	21.0443
genus.LachnospiraceaeFCS020group.id.11314.summary.txt.gz	rs35035870	C	T	-0.190615	0.0414403	2.62e-06	5642	21.1578
genus.LachnospiraceaeFCS020group.id.11314.summary.txt.gz	rs2862811	C	T	0.0564927	0.0121736	3.92e-06	13772	21.5351
genus.LachnospiraceaeFCS020group.id.11314.summary.txt.gz	rs1254846	A	G	0.105963	0.0232501	5.6e-06	13172	20.7709
genus.LachnospiraceaeFCS020group.id.11314.summary.txt.gz	rs4452603	G	T	0.0604208	0.0135965	8.98e-06	13487	19.748
genus.LachnospiraceaeFCS020group.id.11314.summary.txt.gz	rs2322265	T	C	-0.0666305	0.0141577	5.21e-06	13772	22.1495
genus.LachnospiraceaeFCS020group.id.11314.summary.txt.gz	rs3999074	T	G	-0.0550587	0.0121847	6.55e-06	13772	20.4185
genus.LachnospiraceaeFCS020group.id.11314.summary.txt.gz	rs9308097	G	A	0.055381	0.0123659	7.47e-06	13542	20.0571
genus.LachnospiraceaeNC2004group.id.11316.summary.txt.gz	rs6116753	A	G	0.0994748	0.0209139	2.92e-06	6278	22.6233
genus.LachnospiraceaeNC2004group.id.11316.summary.txt.gz	rs3756315	G	A	-0.0883469	0.0188397	3.33e-06	6328	21.9905
genus.LachnospiraceaeNC2004group.id.11316.summary.txt.gz	rs12127733	A	G	0.115182	0.0246006	3.11e-06	6226	21.9217
genus.LachnospiraceaeNC2004group.id.11316.summary.txt.gz	rs17067076	A	G	-0.154631	0.0352194	5.61e-06	4449	19.2767
genus.LachnospiraceaeNC2004group.id.11316.summary.txt.gz	rs1331592	G	C	0.0948806	0.0208369	5.34e-06	6328	20.7343
genus.LachnospiraceaeNC2004group.id.11316.summary.txt.gz	rs1928659	C	T	0.102522	0.0226445	6.17e-06	5516	20.4978
genus.LachnospiraceaeNC2004group.id.11316.summary.txt.gz	rs1929743	C	T	0.0837206	0.0190318	9.06e-06	6330	19.351
genus.LachnospiraceaeNC2004group.id.11316.summary.txt.gz	rs12863463	A	G	-0.156365	0.0345372	6.04e-06	5516	20.4977
genus.LachnospiraceaeNC2004group.id.11316.summary.txt.gz	rs117467633	C	T	-0.169687	0.0383169	9.13e-06	5077	19.6119
genus.LachnospiraceaeNC2004group.id.11316.summary.txt.gz	rs12208226	A	C	-0.154739	0.0340372	9.75e-06	5620	20.6677
genus.LachnospiraceaeND3007group.id.11317.summary.txt.gz	rs9932954	G	A	-0.0561864	0.0115984	1.25e-06	15222	23.4674
genus.LachnospiraceaeND3007group.id.11317.summary.txt.gz	rs13110238	G	C	-0.0636978	0.0142041	4.48e-06	15019	20.1104
genus.LachnospiraceaeND3007group.id.11317.summary.txt.gz	rs72776675	C	T	-0.0647067	0.014797	8.72e-06	15302	19.1228
genus.LachnospiraceaeND3007group.id.11317.summary.txt.gz	rs2861203	A	G	0.0572304	0.0127279	7.37e-06	15305	20.2181
genus.LachnospiraceaeNK4A136group.id.11319.summary.txt.gz	rs12362320	C	G	0.0573168	0.0115466	8.04e-07	16764	24.6407
genus.LachnospiraceaeNK4A136group.id.11319.summary.txt.gz	rs954878	G	A	-0.0520656	0.0109082	1.78e-06	17227	22.7821
genus.LachnospiraceaeNK4A136group.id.11319.summary.txt.gz	rs7832116	G	A	-0.0714756	0.0151703	3.57e-06	17219	22.1987
genus.LachnospiraceaeNK4A136group.id.11319.summary.txt.gz	rs7616165	T	G	-0.230542	0.0483465	2.77e-06	4094	22.739
genus.LachnospiraceaeNK4A136group.id.11319.summary.txt.gz	rs76193507	G	A	-0.22973	0.0499776	2.93e-06	3578	21.1293
genus.LachnospiraceaeNK4A136group.id.11319.summary.txt.gz	rs11263806	G	A	-0.0524615	0.0116758	5.07e-06	17236	20.1887
genus.LachnospiraceaeNK4A136group.id.11319.summary.txt.gz	rs73044693	G	A	-0.10758	0.0229884	3.57e-06	12773	21.9
genus.LachnospiraceaeNK4A136group.id.11319.summary.txt.gz	rs160061	G	A	0.0513831	0.0108094	2.12e-06	17234	22.5963
genus.LachnospiraceaeNK4A136group.id.11319.summary.txt.gz	rs7073658	G	T	-0.0499621	0.0109693	5.27e-06	17236	20.7456
genus.LachnospiraceaeNK4A136group.id.11319.summary.txt.gz	rs68104925	C	T	-0.0549104	0.0115385	2.37e-06	17227	22.647
genus.LachnospiraceaeNK4A136group.id.11319.summary.txt.gz	rs12611395	G	A	-0.0902532	0.0199652	5.83e-06	16486	20.4351
genus.LachnospiraceaeNK4A136group.id.11319.summary.txt.gz	rs2880566	C	T	0.0599578	0.0134693	5.61e-06	17232	19.8155
genus.LachnospiraceaeNK4A136group.id.11319.summary.txt.gz	rs28540839	C	A	0.0508285	0.0110591	9.34e-06	16764	21.1239
genus.LachnospiraceaeNK4A136group.id.11319.summary.txt.gz	rs59805249	C	T	0.0936162	0.0207982	9.45e-06	15195	20.2605
genus.LachnospiraceaeNK4A136group.id.11319.summary.txt.gz	rs10952110	T	G	0.0487709	0.0109614	9.08e-06	16764	19.7964
genus.LachnospiraceaeNK4A136group.id.11319.summary.txt.gz	rs4955932	C	T	-0.0492283	0.0109388	7.05e-06	17236	20.2531
genus.LachnospiraceaeUCG001.id.11321.summary.txt.gz	rs437876	C	T	0.0784637	0.0144768	7.17e-08	10150	29.3761
genus.LachnospiraceaeUCG001.id.11321.summary.txt.gz	rs985416	T	C	0.0970258	0.0181807	1.46e-07	9917	28.4809
genus.LachnospiraceaeUCG001.id.11321.summary.txt.gz	rs2050911	A	G	0.0751466	0.0153934	1.11e-06	10148	23.8313
genus.LachnospiraceaeUCG001.id.11321.summary.txt.gz	rs10815577	G	C	-0.0683706	0.0143691	1.72e-06	10149	22.6403
genus.LachnospiraceaeUCG001.id.11321.summary.txt.gz	rs573933	C	T	-0.107898	0.0232346	3.11e-06	10150	21.5655
genus.LachnospiraceaeUCG001.id.11321.summary.txt.gz	rs78848836	G	A	-0.118868	0.0259753	3.38e-06	9506	20.9415
genus.LachnospiraceaeUCG001.id.11321.summary.txt.gz	rs9403580	T	C	0.107801	0.0229777	3.47e-06	10095	22.0104
genus.LachnospiraceaeUCG001.id.11321.summary.txt.gz	rs7213933	A	T	-0.0816269	0.01838	9.02e-06	9961	19.7231
genus.LachnospiraceaeUCG001.id.11321.summary.txt.gz	rs8104225	G	A	0.0892098	0.0197665	8.04e-06	9908	20.3688
genus.LachnospiraceaeUCG001.id.11321.summary.txt.gz	rs74034332	A	G	0.168045	0.0382637	3.33e-06	6004	19.2877
genus.LachnospiraceaeUCG001.id.11321.summary.txt.gz	rs62496417	G	T	-0.0748504	0.0165681	5.88e-06	10150	20.4101
genus.LachnospiraceaeUCG001.id.11321.summary.txt.gz	rs2371284	C	T	-0.0761893	0.0170127	7.56e-06	9961	20.0559
genus.LachnospiraceaeUCG001.id.11321.summary.txt.gz	rs12131224	T	C	0.117095	0.02591	7.4e-06	9676	20.4243
genus.LachnospiraceaeUCG001.id.11321.summary.txt.gz	rs4981345	C	T	-0.0681973	0.0149831	6.09e-06	9961	20.7171
genus.LachnospiraceaeUCG001.id.11321.summary.txt.gz	rs79476906	A	T	-0.087088	0.0197008	8.27e-06	9917	19.541
genus.LachnospiraceaeUCG001.id.11321.summary.txt.gz	rs7341608	C	T	-0.0784757	0.0177648	9.48e-06	9917	19.5142
genus.LachnospiraceaeUCG004.id.11324.summary.txt.gz	rs12747809	A	G	-0.062197	0.0125685	8.65e-07	14464	24.4892
genus.LachnospiraceaeUCG004.id.11324.summary.txt.gz	rs2882478	A	G	-0.0577091	0.0118338	1.21e-06	14466	23.7814
genus.LachnospiraceaeUCG004.id.11324.summary.txt.gz	rs12673420	A	G	0.0554351	0.0118375	2.98e-06	14463	21.9305
genus.LachnospiraceaeUCG004.id.11324.summary.txt.gz	rs2444793	T	C	-0.0542433	0.0118188	4.77e-06	14463	21.0644
genus.LachnospiraceaeUCG004.id.11324.summary.txt.gz	rs2726805	G	A	0.0548397	0.0120844	6.3e-06	14466	20.5938
genus.LachnospiraceaeUCG004.id.11324.summary.txt.gz	rs11128180	G	A	0.0648288	0.0140126	4.52e-06	14466	21.4041
genus.LachnospiraceaeUCG004.id.11324.summary.txt.gz	rs12202257	A	G	-0.0550876	0.0124186	7.03e-06	14448	19.6773
genus.LachnospiraceaeUCG004.id.11324.summary.txt.gz	rs12894272	G	A	0.0579792	0.0125229	4.34e-06	14463	21.4356
genus.LachnospiraceaeUCG004.id.11324.summary.txt.gz	rs233486	G	A	-0.0799088	0.017766	6.28e-06	13710	20.2307
genus.LachnospiraceaeUCG004.id.11324.summary.txt.gz	rs35182105	G	A	-0.109724	0.024221	4.87e-06	13170	20.5221
genus.LachnospiraceaeUCG004.id.11324.summary.txt.gz	rs6656451	T	C	-0.05436	0.011947	5.57e-06	14458	20.7034
genus.LachnospiraceaeUCG004.id.11324.summary.txt.gz	rs12072562	C	T	0.133104	0.0303566	7.07e-06	9176	19.2254
genus.LachnospiraceaeUCG004.id.11324.summary.txt.gz	rs2706242	C	G	-0.0901399	0.0199712	9.84e-06	14026	20.3716
genus.LachnospiraceaeUCG004.id.11324.summary.txt.gz	rs62256516	A	G	0.0592366	0.0132222	9.85e-06	14026	20.0711
genus.LachnospiraceaeUCG004.id.11324.summary.txt.gz	rs7629954	G	A	0.108441	0.023825	5.77e-06	12568	20.7167
genus.LachnospiraceaeUCG008.id.11328.summary.txt.gz	rs10793103	T	C	0.0974344	0.0181279	9.35e-08	7014	28.8887
genus.LachnospiraceaeUCG008.id.11328.summary.txt.gz	rs9873555	C	G	-0.121162	0.0233467	2.41e-07	6577	26.9327
genus.LachnospiraceaeUCG008.id.11328.summary.txt.gz	rs13024781	C	T	-0.0798769	0.0168846	2.29e-06	7016	22.3801
genus.LachnospiraceaeUCG008.id.11328.summary.txt.gz	rs10741777	C	T	-0.0973842	0.0194791	7.69e-07	7014	24.9941
genus.LachnospiraceaeUCG008.id.11328.summary.txt.gz	rs955844	C	A	0.112064	0.0228369	1.81e-06	6863	24.0801
genus.LachnospiraceaeUCG008.id.11328.summary.txt.gz	rs67078837	C	T	-0.0845848	0.0170693	7.68e-07	7016	24.5559
genus.LachnospiraceaeUCG008.id.11328.summary.txt.gz	rs10751237	C	A	-0.082075	0.0174377	3.17e-06	6930	22.1535
genus.LachnospiraceaeUCG008.id.11328.summary.txt.gz	rs62277846	T	C	0.102292	0.0212319	1.59e-06	7016	23.2118
genus.LachnospiraceaeUCG008.id.11328.summary.txt.gz	rs10801803	A	G	-0.117029	0.0243085	1.4e-06	7017	23.1778
genus.LachnospiraceaeUCG008.id.11328.summary.txt.gz	rs61944774	G	A	0.179838	0.0393797	6.34e-06	6000	20.8554
genus.LachnospiraceaeUCG008.id.11328.summary.txt.gz	rs75356640	A	G	0.136523	0.0303128	9.83e-06	6423	20.2844
genus.LachnospiraceaeUCG008.id.11328.summary.txt.gz	rs11236216	C	T	0.083842	0.0176709	2.35e-06	6930	22.5117
genus.LachnospiraceaeUCG008.id.11328.summary.txt.gz	rs57254474	A	G	0.0886511	0.0199045	6.92e-06	7017	19.8365
genus.LachnospiraceaeUCG008.id.11328.summary.txt.gz	rs57091572	G	A	-0.110443	0.0235801	2.86e-06	6950	21.9372
genus.LachnospiraceaeUCG010.id.11330.summary.txt.gz	rs11192447	G	A	0.126592	0.024345	4.69e-07	12695	27.0392
genus.LachnospiraceaeUCG010.id.11330.summary.txt.gz	rs9981767	C	A	0.0655062	0.0131994	9.96e-07	12816	24.6295
genus.LachnospiraceaeUCG010.id.11330.summary.txt.gz	rs74315802	T	G	0.0867262	0.0183477	3.19e-06	12715	22.3428
genus.LachnospiraceaeUCG010.id.11330.summary.txt.gz	rs12346653	T	C	0.0657686	0.0139569	2.7e-06	12816	22.2053
genus.LachnospiraceaeUCG010.id.11330.summary.txt.gz	rs10414815	C	T	0.10453	0.0230253	4.24e-06	11564	20.6096
genus.LachnospiraceaeUCG010.id.11330.summary.txt.gz	rs72761829	T	A	0.111884	0.0238893	2.58e-06	11488	21.9344
genus.LachnospiraceaeUCG010.id.11330.summary.txt.gz	rs72894957	A	G	0.222263	0.0486425	5.68e-06	4316	20.8786
genus.LachnospiraceaeUCG010.id.11330.summary.txt.gz	rs336138	T	G	0.0779543	0.0171865	7.48e-06	13236	20.5733
genus.LachnospiraceaeUCG010.id.11330.summary.txt.gz	rs4576377	C	A	-0.0572001	0.0127043	7.63e-06	13225	20.2718
genus.LachnospiraceaeUCG010.id.11330.summary.txt.gz	rs2833528	T	C	-0.0562148	0.0127763	9.92e-06	13233	19.3594
genus.LachnospiraceaeUCG010.id.11330.summary.txt.gz	rs1408275	T	A	-0.0615563	0.0138733	8.05e-06	12816	19.6872
genus.LachnospiraceaeUCG010.id.11330.summary.txt.gz	rs2153460	T	A	-0.0684038	0.0156562	9.17e-06	13236	19.0893
genus.LachnospiraceaeUCG010.id.11330.summary.txt.gz	rs17730011	A	G	-0.0702357	0.015706	7.85e-06	13226	19.9979
genus.Lactobacillus.id.1837.summary.txt.gz	rs921925	C	A	0.0985077	0.0203229	9.72e-07	6952	23.4947
genus.Lactobacillus.id.1837.summary.txt.gz	rs16861661	A	G	-0.183147	0.038148	1.28e-06	5325	23.0492
genus.Lactobacillus.id.1837.summary.txt.gz	rs768253	G	T	-0.079195	0.0171791	4.25e-06	6958	21.2518
genus.Lactobacillus.id.1837.summary.txt.gz	rs11674854	T	C	-0.0852686	0.0176504	1.59e-06	6655	23.3384
genus.Lactobacillus.id.1837.summary.txt.gz	rs328312	A	T	0.0815092	0.0169441	1.41e-06	6950	23.1406
genus.Lactobacillus.id.1837.summary.txt.gz	rs6092149	T	A	-0.0801344	0.017149	3.29e-06	6906	21.8355
genus.Lactobacillus.id.1837.summary.txt.gz	rs75127669	A	C	0.139784	0.0310414	6.83e-06	6840	20.2783
genus.Lactobacillus.id.1837.summary.txt.gz	rs77478751	G	A	-0.219886	0.0475759	7.33e-06	3669	21.3609
genus.Lactobacillus.id.1837.summary.txt.gz	rs1530559	A	G	0.0804001	0.0178207	4.93e-06	6655	20.3545
genus.Lactobacillus.id.1837.summary.txt.gz	rs62314653	A	C	0.187692	0.0394585	2.24e-06	5944	22.6262
genus.Lactobacillus.id.1837.summary.txt.gz	rs7399658	A	G	-0.107134	0.0221883	3.12e-06	6613	23.3134
genus.Lactobacillus.id.1837.summary.txt.gz	rs12693845	T	C	-0.0805447	0.0177429	8.96e-06	6958	20.6075
genus.Lactococcus.id.1851.summary.txt.gz	rs34757988	C	G	0.122294	0.0228976	8.95e-08	4055	28.5252
genus.Lactococcus.id.1851.summary.txt.gz	rs757872	C	G	0.140799	0.027582	4.37e-07	3792	26.0585
genus.Lactococcus.id.1851.summary.txt.gz	rs123059	C	T	-0.13671	0.0274694	1.27e-06	3760	24.7686
genus.Lactococcus.id.1851.summary.txt.gz	rs4766997	T	C	0.114599	0.023839	2.06e-06	4053	23.1093
genus.Lactococcus.id.1851.summary.txt.gz	rs10417872	G	T	0.118306	0.024522	1.29e-06	4056	23.2756
genus.Lactococcus.id.1851.summary.txt.gz	rs6674304	T	C	0.200758	0.0442121	6.18e-06	3869	20.6187
genus.Lactococcus.id.1851.summary.txt.gz	rs7992246	C	T	0.104232	0.0230786	4.45e-06	4057	20.3977
genus.Lactococcus.id.1851.summary.txt.gz	rs55910161	T	C	0.146426	0.0307367	2.36e-06	3836	22.6946
genus.Lactococcus.id.1851.summary.txt.gz	rs12621813	A	G	0.108423	0.0239978	6.61e-06	4057	20.4125
genus.Lactococcus.id.1851.summary.txt.gz	rs2293361	T	C	-0.199221	0.0430969	1.4e-06	3787	21.3687
genus.Lactococcus.id.1851.summary.txt.gz	rs17168302	A	G	0.191857	0.0424761	6.29e-06	4023	20.4016
genus.Marvinbryantia.id.2005.summary.txt.gz	rs61884471	A	G	0.124426	0.0248431	1.01e-06	11559	25.0849
genus.Marvinbryantia.id.2005.summary.txt.gz	rs2724813	G	A	-0.0840769	0.0167551	6.28e-07	11610	25.1803
genus.Marvinbryantia.id.2005.summary.txt.gz	rs1187983	T	C	-0.0935456	0.0193174	2.02e-06	11896	23.4502
genus.Marvinbryantia.id.2005.summary.txt.gz	rs2842896	T	C	-0.0649396	0.0131146	7.25e-07	11709	24.5192
genus.Marvinbryantia.id.2005.summary.txt.gz	rs11645029	C	G	-0.060618	0.0131551	4.15e-06	11709	21.2331
genus.Marvinbryantia.id.2005.summary.txt.gz	rs12963345	C	G	-0.059681	0.0132289	6.6e-06	11709	20.353
genus.Marvinbryantia.id.2005.summary.txt.gz	rs2863363	G	A	0.0634861	0.0136323	3.11e-06	11950	21.688
genus.Marvinbryantia.id.2005.summary.txt.gz	rs72948274	C	A	-0.126354	0.0272212	3.26e-06	11561	21.5459
genus.Marvinbryantia.id.2005.summary.txt.gz	rs3991048	T	G	0.0591462	0.0132536	7.09e-06	11939	19.9153
genus.Marvinbryantia.id.2005.summary.txt.gz	rs146541147	A	G	0.118845	0.0268423	6.86e-06	10778	19.6031
genus.Marvinbryantia.id.2005.summary.txt.gz	rs11620597	C	T	0.119479	0.0271688	7.8e-06	11031	19.3395
genus.Marvinbryantia.id.2005.summary.txt.gz	rs8006832	T	G	-0.0952415	0.0216699	6.58e-06	11412	19.317
genus.Marvinbryantia.id.2005.summary.txt.gz	rs3125832	C	A	0.0679323	0.015012	5.03e-06	11709	20.4774
genus.Methanobrevibacter.id.123.summary.txt.gz	rs76029318	C	T	0.222849	0.0454319	1.08e-06	3387	24.0602
genus.Methanobrevibacter.id.123.summary.txt.gz	rs10202904	G	T	-0.112811	0.0239106	3.09e-06	3583	22.2598
genus.Methanobrevibacter.id.123.summary.txt.gz	rs894996	A	C	0.214213	0.0456045	3.82e-06	3479	22.0635
genus.Methanobrevibacter.id.123.summary.txt.gz	rs11018665	T	A	0.113013	0.0254343	7.03e-06	3586	19.7433
genus.Methanobrevibacter.id.123.summary.txt.gz	rs1334944	C	T	0.115197	0.0255492	7.61e-06	3586	20.3293
genus.Methanobrevibacter.id.123.summary.txt.gz	rs6776814	C	T	-0.188956	0.0419905	8.05e-06	3283	20.2498
genus.Methanobrevibacter.id.123.summary.txt.gz	rs4779844	C	G	0.109639	0.0247979	9.28e-06	3585	19.5478
genus.Methanobrevibacter.id.123.summary.txt.gz	rs4802933	G	A	-0.135628	0.0308139	9.74e-06	3586	19.3735
genus.Odoribacter.id.952.summary.txt.gz	rs503751	G	C	0.0618294	0.0118887	2.08e-07	14218	27.0474
genus.Odoribacter.id.952.summary.txt.gz	rs77779484	A	G	-0.133489	0.0268526	6.56e-07	11935	24.7127
genus.Odoribacter.id.952.summary.txt.gz	rs10423795	T	C	0.0550695	0.0121164	6.58e-06	14135	20.6573
genus.Odoribacter.id.952.summary.txt.gz	rs6856150	A	G	0.0881922	0.0194146	6.06e-06	14597	20.6349
genus.Odoribacter.id.952.summary.txt.gz	rs10093869	G	A	-0.0577795	0.0125389	3.67e-06	14218	21.2337
genus.Odoribacter.id.952.summary.txt.gz	rs4793970	G	A	-0.0576329	0.0129154	6.03e-06	14687	19.9125
genus.Odoribacter.id.952.summary.txt.gz	rs74553962	G	T	0.121449	0.0264106	9.49e-06	11803	21.1461
genus.Odoribacter.id.952.summary.txt.gz	rs28417404	G	A	-0.0726896	0.0161372	3.68e-06	14698	20.2903
genus.Odoribacter.id.952.summary.txt.gz	rs16918425	T	A	0.0999781	0.0223785	8.85e-06	13689	19.9595
genus.Olsenella.id.822.summary.txt.gz	rs1035588	G	A	-0.108148	0.0236848	4.86e-06	3739	20.8497
genus.Olsenella.id.822.summary.txt.gz	rs62112538	T	C	-0.19943	0.0407033	1.19e-06	3630	24.0062
genus.Olsenella.id.822.summary.txt.gz	rs35225860	G	A	-0.223604	0.0482391	3.87e-06	3630	21.4862
genus.Olsenella.id.822.summary.txt.gz	rs72691585	A	C	-0.249079	0.0520814	2.95e-06	3078	22.8722
genus.Olsenella.id.822.summary.txt.gz	rs9460691	A	C	0.119966	0.0268645	7.28e-06	3739	19.9415
genus.Olsenella.id.822.summary.txt.gz	rs17148768	A	G	0.140434	0.0295602	2.2e-06	3648	22.57
genus.Olsenella.id.822.summary.txt.gz	rs61090148	G	A	-0.104783	0.0231343	6.44e-06	3739	20.5148
genus.Olsenella.id.822.summary.txt.gz	rs7540303	T	C	0.108044	0.023638	5.32e-06	3739	20.892
genus.Olsenella.id.822.summary.txt.gz	rs2759329	A	G	-0.111131	0.0237218	3.43e-06	3739	21.9471
genus.Olsenella.id.822.summary.txt.gz	rs6046522	T	C	0.122938	0.0269928	4.48e-06	3705	20.7434
genus.Olsenella.id.822.summary.txt.gz	rs8066522	A	G	-0.106529	0.0240379	9.7e-06	3739	19.64
genus.Oscillibacter.id.2063.summary.txt.gz	rs234108	G	A	0.0749553	0.0152632	9.16e-07	8694	24.1164
genus.Oscillibacter.id.2063.summary.txt.gz	rs36095275	T	C	-0.0752368	0.0156861	1.4e-06	8694	23.0054
genus.Oscillibacter.id.2063.summary.txt.gz	rs11627628	C	T	0.143961	0.0290223	1.01e-06	8486	24.605
genus.Oscillibacter.id.2063.summary.txt.gz	rs9393920	G	A	-0.0744662	0.0151081	9.92e-07	8930	24.294
genus.Oscillibacter.id.2063.summary.txt.gz	rs133832	C	A	-0.0795527	0.0162411	1.15e-06	8926	23.9928
genus.Oscillibacter.id.2063.summary.txt.gz	rs12649930	G	T	0.121589	0.0259612	4.09e-06	8794	21.935
genus.Oscillibacter.id.2063.summary.txt.gz	rs75453768	T	G	0.12212	0.0268629	5.35e-06	8256	20.6665
genus.Oscillibacter.id.2063.summary.txt.gz	rs16866406	G	A	0.0988765	0.0208795	3.08e-06	8930	22.4256
genus.Oscillibacter.id.2063.summary.txt.gz	rs761240	G	T	-0.17664	0.0388812	2.04e-06	5185	20.6394
genus.Oscillibacter.id.2063.summary.txt.gz	rs4506202	G	A	-0.0711323	0.0152261	3.21e-06	8694	21.8251
genus.Oscillibacter.id.2063.summary.txt.gz	rs61883564	G	A	-0.101351	0.0221016	3.39e-06	8930	21.0287
genus.Oscillibacter.id.2063.summary.txt.gz	rs16934185	G	A	-0.129568	0.028157	4.38e-06	8492	21.1748
genus.Oscillibacter.id.2063.summary.txt.gz	rs12417956	G	C	0.0785431	0.0174075	6.03e-06	8928	20.3585
genus.Oscillibacter.id.2063.summary.txt.gz	rs6901560	G	C	0.0855032	0.018693	6.21e-06	8525	20.9221
genus.Oscillibacter.id.2063.summary.txt.gz	rs62206502	A	C	-0.0681423	0.0151349	6.6e-06	8883	20.271
genus.Oscillibacter.id.2063.summary.txt.gz	rs137917150	A	T	-0.174992	0.0388394	4.62e-06	5733	20.2998
genus.Oscillibacter.id.2063.summary.txt.gz	rs11990279	C	T	-0.0824934	0.0180457	4.94e-06	8528	20.8972
genus.Oscillospira.id.2064.summary.txt.gz	rs12206468	A	G	-0.133016	0.0269733	1.04e-06	9554	24.3185
genus.Oscillospira.id.2064.summary.txt.gz	rs73038677	A	T	-0.08321	0.0168666	1.09e-06	10195	24.3388
genus.Oscillospira.id.2064.summary.txt.gz	rs1954532	C	T	-0.0826246	0.0175252	2.27e-06	9841	22.2277
genus.Oscillospira.id.2064.summary.txt.gz	rs28889936	C	A	0.114051	0.0252838	3.37e-06	9758	20.3475
genus.Oscillospira.id.2064.summary.txt.gz	rs751183	C	T	-0.0774322	0.0172216	6.85e-06	9841	20.2162
genus.Oscillospira.id.2064.summary.txt.gz	rs8076323	G	A	0.0715392	0.0156539	5.61e-06	10193	20.8855
genus.Oscillospira.id.2064.summary.txt.gz	rs72866977	C	A	-0.130569	0.0281674	5.63e-06	9098	21.4875
genus.Oscillospira.id.2064.summary.txt.gz	rs62422654	T	C	0.0898456	0.0198088	6.47e-06	9769	20.572
genus.Oscillospira.id.2064.summary.txt.gz	rs2211563	A	C	0.0819177	0.0181079	9.12e-06	10199	20.4654
genus.Oscillospira.id.2064.summary.txt.gz	rs12925026	C	T	0.13559	0.030678	9.31e-06	8200	19.5345
genus.Oxalobacter.id.2978.summary.txt.gz	rs4428215	A	G	0.130293	0.0242237	7.51e-08	4655	28.9307
genus.Oxalobacter.id.2978.summary.txt.gz	rs736744	T	C	0.117882	0.0211262	2.57e-08	4655	31.1352
genus.Oxalobacter.id.2978.summary.txt.gz	rs6000536	T	C	-0.130992	0.0253804	2.06e-07	4654	26.6374
genus.Oxalobacter.id.2978.summary.txt.gz	rs36057338	T	G	0.207847	0.0421439	8.8e-07	4244	24.323
genus.Oxalobacter.id.2978.summary.txt.gz	rs6071435	A	T	-0.105512	0.021489	1.07e-06	4635	24.1088
genus.Oxalobacter.id.2978.summary.txt.gz	rs12002250	C	A	0.217122	0.0466317	1.42e-06	4297	21.6793
genus.Oxalobacter.id.2978.summary.txt.gz	rs1569853	C	T	-0.138078	0.0296981	3.65e-06	4492	21.6166
genus.Oxalobacter.id.2978.summary.txt.gz	rs11108500	G	A	-0.199099	0.0427327	3.74e-06	4303	21.7079
genus.Oxalobacter.id.2978.summary.txt.gz	rs10464997	A	G	0.137691	0.0294804	3.3e-06	4650	21.8145
genus.Oxalobacter.id.2978.summary.txt.gz	rs111966731	C	T	0.213114	0.047162	7.3e-06	3931	20.4193
genus.Oxalobacter.id.2978.summary.txt.gz	rs6993398	A	G	0.127217	0.0278855	7.13e-06	4656	20.813
genus.Oxalobacter.id.2978.summary.txt.gz	rs3862635	T	C	-0.172142	0.0394026	9.19e-06	4469	19.0864
genus.Parabacteroides.id.954.summary.txt.gz	rs60884758	T	C	-0.0702667	0.0142249	5.71e-07	17293	24.4006
genus.Parabacteroides.id.954.summary.txt.gz	rs3860755	C	G	0.0558784	0.0116625	1.71e-06	17294	22.9566
genus.Parabacteroides.id.954.summary.txt.gz	rs4236095	A	G	0.0761961	0.0157042	1.93e-06	16383	23.5416
genus.Parabacteroides.id.954.summary.txt.gz	rs115602804	A	G	0.10308	0.0222736	1.93e-06	16394	21.4176
genus.Parabacteroides.id.954.summary.txt.gz	rs114567323	C	T	0.186478	0.0405199	5.65e-06	5859	21.1795
genus.Parabacteroides.id.954.summary.txt.gz	rs7298818	T	C	0.0888832	0.0200902	8.54e-06	16510	19.5736
genus.Parabacteroides.id.954.summary.txt.gz	rs6657302	C	T	-0.10452	0.0225521	9.76e-06	16552	21.4794
genus.Parabacteroides.id.954.summary.txt.gz	rs11965579	C	G	0.162824	0.0381863	8.87e-06	3890	18.1811
genus.Parabacteroides.id.954.summary.txt.gz	rs17141986	C	G	0.0500303	0.0111459	7.27e-06	16825	20.1481
genus.Parabacteroides.id.954.summary.txt.gz	rs72893646	T	A	-0.0715594	0.0156668	8.83e-06	16508	20.8629
genus.Paraprevotella.id.962.summary.txt.gz	rs2081023	G	A	-0.122561	0.0236507	2.64e-07	7178	26.8543
genus.Paraprevotella.id.962.summary.txt.gz	rs9900242	G	A	-0.0852967	0.0175212	1.14e-06	6900	23.6994
genus.Paraprevotella.id.962.summary.txt.gz	rs9602779	C	A	-0.106692	0.0220264	6.93e-07	7177	23.4627
genus.Paraprevotella.id.962.summary.txt.gz	rs140997932	C	T	-0.162376	0.0354178	2.11e-06	6187	21.0183
genus.Paraprevotella.id.962.summary.txt.gz	rs145020347	G	A	-0.12465	0.0262323	4.03e-06	6859	22.5793
genus.Paraprevotella.id.962.summary.txt.gz	rs4767113	T	C	0.0882466	0.018382	2.14e-06	6900	23.0469
genus.Paraprevotella.id.962.summary.txt.gz	rs3008582	C	T	0.10572	0.0227246	4.36e-06	7175	21.6433
genus.Paraprevotella.id.962.summary.txt.gz	rs4756632	T	G	-0.138905	0.0289897	3.82e-06	7179	22.9589
genus.Paraprevotella.id.962.summary.txt.gz	rs10842464	C	T	-0.0758215	0.0172568	6.6e-06	7178	19.3048
genus.Paraprevotella.id.962.summary.txt.gz	rs3801748	A	G	0.0779721	0.0171691	5.2e-06	7179	20.6244
genus.Paraprevotella.id.962.summary.txt.gz	rs7240324	G	T	-0.10229	0.0226948	5.96e-06	6900	20.315
genus.Paraprevotella.id.962.summary.txt.gz	rs17109926	G	A	-0.0988335	0.0216172	6.75e-06	7179	20.9031
genus.Paraprevotella.id.962.summary.txt.gz	rs17785622	G	A	0.248065	0.0524304	1.93e-06	3288	22.3855
genus.Parasutterella.id.2892.summary.txt.gz	rs2387977	C	T	-0.0681778	0.0134756	5.38e-07	11345	25.5972
genus.Parasutterella.id.2892.summary.txt.gz	rs7572229	A	G	0.066273	0.0132736	6.32e-07	11383	24.9285
genus.Parasutterella.id.2892.summary.txt.gz	rs35414597	A	T	-0.0684946	0.0142143	1.51e-06	11386	23.2199
genus.Parasutterella.id.2892.summary.txt.gz	rs6828768	T	C	0.0636852	0.0132645	1.78e-06	11386	23.0512
genus.Parasutterella.id.2892.summary.txt.gz	rs10899911	G	A	-0.0717102	0.0148151	1.15e-06	11386	23.4288
genus.Parasutterella.id.2892.summary.txt.gz	rs7303158	T	C	0.0646859	0.0134256	1.33e-06	11386	23.2141
genus.Parasutterella.id.2892.summary.txt.gz	rs78383039	C	T	-0.146315	0.0297119	1.57e-06	9174	24.2501
genus.Parasutterella.id.2892.summary.txt.gz	rs35055552	C	T	0.109554	0.0235433	3.35e-06	9970	21.6533
genus.Parasutterella.id.2892.summary.txt.gz	rs2090816	C	A	0.0840967	0.0177315	2.9e-06	11385	22.494
genus.Parasutterella.id.2892.summary.txt.gz	rs1403396	T	A	-0.0756729	0.0159035	2.76e-06	11378	22.6411
genus.Parasutterella.id.2892.summary.txt.gz	rs55877868	C	A	-0.104458	0.0228089	2.87e-06	10588	20.9735
genus.Parasutterella.id.2892.summary.txt.gz	rs8039785	G	T	0.0618345	0.0133	3.62e-06	11383	21.6151
genus.Parasutterella.id.2892.summary.txt.gz	rs823424	A	G	-0.0713448	0.0156958	4.95e-06	11386	20.6613
genus.Parasutterella.id.2892.summary.txt.gz	rs7311004	C	T	-0.0617522	0.0136438	5.92e-06	11384	20.4848
genus.Parasutterella.id.2892.summary.txt.gz	rs62273907	G	A	0.229468	0.0502262	5.88e-06	3691	20.873
genus.Parasutterella.id.2892.summary.txt.gz	rs6809952	A	G	-0.0684957	0.0150892	8.13e-06	11077	20.6062
genus.Parasutterella.id.2892.summary.txt.gz	rs11715853	A	G	-0.0662952	0.0146114	6.23e-06	11386	20.5864
genus.Peptococcus.id.2037.summary.txt.gz	rs75754569	G	C	0.181434	0.0319429	1.1e-08	5481	32.2619
genus.Peptococcus.id.2037.summary.txt.gz	rs77681628	T	C	0.200307	0.0387328	2.69e-07	4842	26.7446
genus.Peptococcus.id.2037.summary.txt.gz	rs10031059	C	T	-0.121167	0.0225844	1.24e-07	5526	28.7838
genus.Peptococcus.id.2037.summary.txt.gz	rs6918730	A	G	0.135311	0.0289742	1.15e-06	5656	21.8092
genus.Peptococcus.id.2037.summary.txt.gz	rs413827	A	G	0.110229	0.0237523	3.3e-06	5482	21.5369
genus.Peptococcus.id.2037.summary.txt.gz	rs2054133	A	G	0.0895433	0.0188332	2.14e-06	5657	22.6058
genus.Peptococcus.id.2037.summary.txt.gz	rs11001941	A	G	-0.195611	0.0392217	1.33e-06	5607	24.8734
genus.Peptococcus.id.2037.summary.txt.gz	rs7033353	G	T	0.090152	0.018995	2.22e-06	5657	22.5254
genus.Peptococcus.id.2037.summary.txt.gz	rs5770862	C	T	0.162018	0.0356813	3.22e-06	5431	20.6179
genus.Peptococcus.id.2037.summary.txt.gz	rs34282744	C	G	0.191797	0.0399832	1.84e-06	5257	23.0107
genus.Peptococcus.id.2037.summary.txt.gz	rs72850165	C	T	-0.134304	0.0300423	5.74e-06	5627	19.9853
genus.Peptococcus.id.2037.summary.txt.gz	rs77614201	C	T	-0.175864	0.0387523	5.68e-06	5329	20.5948
genus.Peptococcus.id.2037.summary.txt.gz	rs11030569	T	A	-0.17402	0.0374133	3.13e-06	5329	21.6345
genus.Peptococcus.id.2037.summary.txt.gz	rs7766680	C	G	0.0976832	0.0214155	3.51e-06	5655	20.8058
genus.Peptococcus.id.2037.summary.txt.gz	rs74592222	A	G	0.137957	0.0302965	8.55e-06	5329	20.7349
genus.Peptococcus.id.2037.summary.txt.gz	rs36121075	G	A	-0.14067	0.030628	6.99e-06	5301	21.0944
genus.Peptococcus.id.2037.summary.txt.gz	rs76697713	A	C	0.146302	0.0322345	8.05e-06	5481	20.5997
genus.Peptococcus.id.2037.summary.txt.gz	rs12069354	T	C	0.16763	0.03795	9.28e-06	5352	19.5109
genus.Phascolarctobacterium.id.2168.summary.txt.gz	rs75882962	C	T	0.0968661	0.0190575	3.19e-07	10710	25.8352
genus.Phascolarctobacterium.id.2168.summary.txt.gz	rs56157888	C	A	0.0954864	0.0193976	1.09e-06	10031	24.2318
genus.Phascolarctobacterium.id.2168.summary.txt.gz	rs56069061	A	G	-0.111306	0.0230694	1.87e-06	11007	23.2789
genus.Phascolarctobacterium.id.2168.summary.txt.gz	rs74540770	A	G	-0.121014	0.0258621	3.6e-06	9403	21.8951
genus.Phascolarctobacterium.id.2168.summary.txt.gz	rs76124218	G	C	-0.159361	0.0344532	2.67e-06	7314	21.3946
genus.Phascolarctobacterium.id.2168.summary.txt.gz	rs6427992	C	G	-0.0652458	0.0137508	2.09e-06	11113	22.5137
genus.Phascolarctobacterium.id.2168.summary.txt.gz	rs12618201	G	A	0.0641657	0.0138202	3.38e-06	11113	21.5565
genus.Phascolarctobacterium.id.2168.summary.txt.gz	rs74847270	G	A	-0.104889	0.0230998	5.73e-06	11098	20.6179
genus.Phascolarctobacterium.id.2168.summary.txt.gz	rs1264476	G	T	0.0767335	0.0166041	4.3e-06	11104	21.3569
genus.Phascolarctobacterium.id.2168.summary.txt.gz	rs28525131	A	G	-0.118657	0.0269048	8.23e-06	10457	19.4503
genus.Phascolarctobacterium.id.2168.summary.txt.gz	rs7982713	A	G	0.0726922	0.0163201	9.72e-06	10710	19.8395
genus.Phascolarctobacterium.id.2168.summary.txt.gz	rs11929846	C	T	-0.0697199	0.0157969	8.88e-06	11114	19.4791
genus.Phascolarctobacterium.id.2168.summary.txt.gz	rs130483	G	A	0.0655056	0.0143596	6.79e-06	11096	20.8101
genus.Prevotella7.id.11182.summary.txt.gz	rs430270	C	A	0.139155	0.0297055	2.87e-06	3318	21.9444
genus.Prevotella7.id.11182.summary.txt.gz	rs57404562	A	C	0.155486	0.0316057	6.22e-07	3487	24.2022
genus.Prevotella7.id.11182.summary.txt.gz	rs9959718	A	G	0.133012	0.0275361	1.9e-06	3489	23.3333
genus.Prevotella7.id.11182.summary.txt.gz	rs9608249	G	A	-0.158213	0.0336317	2.07e-06	3482	22.1304
genus.Prevotella7.id.11182.summary.txt.gz	rs2240542	T	C	0.12085	0.0261776	4.84e-06	3489	21.3124
genus.Prevotella7.id.11182.summary.txt.gz	rs2918132	T	C	-0.114648	0.0254916	6.42e-06	3318	20.2275
genus.Prevotella7.id.11182.summary.txt.gz	rs16937247	C	G	0.146098	0.0351529	9.64e-06	3486	17.2729
genus.Prevotella7.id.11182.summary.txt.gz	rs118038478	G	A	0.205676	0.0468917	7.85e-06	3295	19.2386
genus.Prevotella7.id.11182.summary.txt.gz	rs12124567	G	A	-0.121281	0.0275017	9.49e-06	3283	19.4477
genus.Prevotella7.id.11182.summary.txt.gz	rs12195431	C	T	0.196528	0.0442322	8.73e-06	3489	19.7411
genus.Prevotella7.id.11182.summary.txt.gz	rs9426434	C	T	-0.123657	0.0278514	9.72e-06	3318	19.7126
genus.Prevotella7.id.11182.summary.txt.gz	rs79263163	C	A	-0.143982	0.031501	7.51e-06	3489	20.8914
genus.Prevotella9.id.11183.summary.txt.gz	rs111509883	C	T	0.171131	0.0347624	1.24e-06	6960	24.2346
genus.Prevotella9.id.11183.summary.txt.gz	rs2683313	G	A	-0.0724576	0.0151603	1.69e-06	10260	22.843
genus.Prevotella9.id.11183.summary.txt.gz	rs117271932	G	A	0.208089	0.0440393	2.82e-06	4878	22.3263
genus.Prevotella9.id.11183.summary.txt.gz	rs10512344	G	C	0.247373	0.0544087	3.19e-06	3063	20.6713
genus.Prevotella9.id.11183.summary.txt.gz	rs9428102	G	A	-0.0778844	0.0176068	4.62e-06	10264	19.5677
genus.Prevotella9.id.11183.summary.txt.gz	rs746764	C	T	-0.0915772	0.0193245	2.04e-06	9385	22.4573
genus.Prevotella9.id.11183.summary.txt.gz	rs16966465	C	G	0.0743348	0.0165291	9.33e-06	10261	20.225
genus.Prevotella9.id.11183.summary.txt.gz	rs2104588	C	T	0.105558	0.023773	8.13e-06	9268	19.7159
genus.Prevotella9.id.11183.summary.txt.gz	rs11199734	T	A	0.0770209	0.0169462	7e-06	10263	20.6572
genus.Prevotella9.id.11183.summary.txt.gz	rs7232121	C	G	0.0671292	0.014423	3.76e-06	9790	21.6628
genus.Prevotella9.id.11183.summary.txt.gz	rs11685699	T	C	-0.141357	0.0295665	2.03e-06	8342	22.858
genus.Prevotella9.id.11183.summary.txt.gz	rs9613013	A	G	0.0917591	0.0202697	6.1e-06	9790	20.493
genus.Prevotella9.id.11183.summary.txt.gz	rs2495052	G	A	0.0838978	0.0188523	8.97e-06	9790	19.8049
genus.Prevotella9.id.11183.summary.txt.gz	rs72815774	C	T	-0.176186	0.0393068	8.78e-06	5728	20.0913
genus.Prevotella9.id.11183.summary.txt.gz	rs4968431	T	G	0.0640113	0.0144162	8.58e-06	10271	19.7156
genus.Prevotella9.id.11183.summary.txt.gz	rs4821647	C	G	0.0636957	0.0143983	9.95e-06	10179	19.5704
genus.Prevotella9.id.11183.summary.txt.gz	rs7976209	C	T	-0.0870786	0.0197951	7.28e-06	10263	19.3513
genus.Prevotella9.id.11183.summary.txt.gz	rs12648235	C	T	0.0785902	0.0177676	7.39e-06	10271	19.5651
genus.Prevotella9.id.11183.summary.txt.gz	rs1304512	A	G	0.0761593	0.0165885	5.29e-06	9790	21.0782
genus.Prevotella9.id.11183.summary.txt.gz	rs7237249	T	C	-0.0823764	0.0182126	8.93e-06	10271	20.4579
genus.RikenellaceaeRC9gutgroup.id.11191.summary.txt.gz	rs2900503	T	G	-0.172329	0.0326671	1.55e-07	3320	27.8289
genus.RikenellaceaeRC9gutgroup.id.11191.summary.txt.gz	rs17582787	G	A	-0.157739	0.0339924	3.55e-06	3320	21.5335
genus.RikenellaceaeRC9gutgroup.id.11191.summary.txt.gz	rs7113155	C	G	0.114423	0.0247798	5.26e-06	3334	21.322
genus.RikenellaceaeRC9gutgroup.id.11191.summary.txt.gz	rs4270579	A	G	-0.118021	0.0271041	5.46e-06	3331	18.9605
genus.RikenellaceaeRC9gutgroup.id.11191.summary.txt.gz	rs2998141	C	T	-0.136346	0.0293073	4.42e-06	3330	21.644
genus.RikenellaceaeRC9gutgroup.id.11191.summary.txt.gz	rs4717843	T	G	-0.119376	0.0260548	4.72e-06	3220	20.9922
genus.RikenellaceaeRC9gutgroup.id.11191.summary.txt.gz	rs9887954	A	G	-0.114849	0.0249013	4.81e-06	3330	21.2723
genus.RikenellaceaeRC9gutgroup.id.11191.summary.txt.gz	rs7193937	C	G	0.124153	0.027741	6.19e-06	3220	20.0296
genus.RikenellaceaeRC9gutgroup.id.11191.summary.txt.gz	rs11597218	C	T	0.113569	0.0251645	5.63e-06	3320	20.3678
genus.RikenellaceaeRC9gutgroup.id.11191.summary.txt.gz	rs80309088	A	G	0.17405	0.0383423	4.56e-06	3170	20.6059
genus.RikenellaceaeRC9gutgroup.id.11191.summary.txt.gz	rs12501673	G	A	0.116395	0.0262253	6.29e-06	3334	19.6983
genus.RikenellaceaeRC9gutgroup.id.11191.summary.txt.gz	rs17032291	C	T	-0.169579	0.0368251	6.61e-06	3206	21.2057
genus.RikenellaceaeRC9gutgroup.id.11191.summary.txt.gz	rs13223944	C	T	-0.117416	0.0265523	8.89e-06	3220	19.5547
genus.RikenellaceaeRC9gutgroup.id.11191.summary.txt.gz	rs2074881	C	T	-0.142236	0.032391	9.45e-06	3315	19.2828
genus.RikenellaceaeRC9gutgroup.id.11191.summary.txt.gz	rs7712231	G	A	0.156284	0.0350462	7.97e-06	3334	19.8859
genus.Romboutsia.id.11347.summary.txt.gz	rs61841503	A	G	0.092888	0.0171454	4e-08	13568	29.351
genus.Romboutsia.id.11347.summary.txt.gz	rs10279978	G	A	-0.0622202	0.0127675	1.17e-06	14143	23.7492
genus.Romboutsia.id.11347.summary.txt.gz	rs16843578	T	C	-0.0875276	0.0196779	5.08e-06	14186	19.7849
genus.Romboutsia.id.11347.summary.txt.gz	rs77702691	G	A	-0.094406	0.0208544	7.37e-06	12487	20.4928
genus.Romboutsia.id.11347.summary.txt.gz	rs75987356	A	G	-0.129578	0.0280454	6.71e-06	10466	21.3472
genus.Romboutsia.id.11347.summary.txt.gz	rs75200530	G	T	-0.190644	0.0421065	5.07e-06	5246	20.4998
genus.Romboutsia.id.11347.summary.txt.gz	rs9567264	T	C	0.0580018	0.0127495	5.76e-06	14180	20.6966
genus.Romboutsia.id.11347.summary.txt.gz	rs34302036	G	A	0.0550261	0.0120835	5.88e-06	14185	20.7374
genus.Romboutsia.id.11347.summary.txt.gz	rs7109293	G	A	0.0919112	0.0205738	6.98e-06	14141	19.9575
genus.Romboutsia.id.11347.summary.txt.gz	rs10091895	C	T	-0.0649918	0.0145501	6.62e-06	14188	19.9519
genus.Romboutsia.id.11347.summary.txt.gz	rs114398731	C	G	-0.131039	0.0293815	7.96e-06	10326	19.8907
genus.Romboutsia.id.11347.summary.txt.gz	rs28603357	C	T	-0.214911	0.0474739	8.52e-06	3693	20.4931
genus.Romboutsia.id.11347.summary.txt.gz	rs11221428	C	T	-0.0726779	0.0158263	6.49e-06	14187	21.0885
genus.Romboutsia.id.11347.summary.txt.gz	rs9389266	G	T	0.0722815	0.0162353	9.38e-06	14187	19.8213
genus.Romboutsia.id.11347.summary.txt.gz	rs62504452	G	A	-0.0710048	0.0156654	4.66e-06	14178	20.5443
genus.Roseburia.id.2012.summary.txt.gz	rs2034589	C	G	0.0629765	0.0123489	5.01e-07	17846	26.0076
genus.Roseburia.id.2012.summary.txt.gz	rs116270582	A	T	-0.153844	0.0329324	1.2e-06	9099	21.823
genus.Roseburia.id.2012.summary.txt.gz	rs2160994	C	T	0.0550687	0.0112481	9.7e-07	17444	23.969
genus.Roseburia.id.2012.summary.txt.gz	rs16910295	C	T	-0.0980434	0.020957	2.91e-06	16648	21.8867
genus.Roseburia.id.2012.summary.txt.gz	rs12740451	C	T	0.0697527	0.0153607	7.34e-06	17837	20.6205
genus.Roseburia.id.2012.summary.txt.gz	rs6445851	A	G	-0.0497336	0.0108158	3.53e-06	17851	21.1437
genus.Roseburia.id.2012.summary.txt.gz	rs9300744	T	C	-0.0588452	0.0126228	4.75e-06	17854	21.7326
genus.Roseburia.id.2012.summary.txt.gz	rs2943022	C	T	0.0493786	0.0106763	4.11e-06	17854	21.3911
genus.Roseburia.id.2012.summary.txt.gz	rs6930661	T	C	-0.0961587	0.0204975	2.48e-06	16945	22.0078
genus.Roseburia.id.2012.summary.txt.gz	rs4748237	C	G	0.0488326	0.0106404	4.67e-06	17851	21.0621
genus.Roseburia.id.2012.summary.txt.gz	rs147990086	G	A	-0.0578936	0.01324	8.93e-06	17840	19.1199
genus.Roseburia.id.2012.summary.txt.gz	rs329182	C	T	0.0690327	0.0152884	5.9e-06	17854	20.3885
genus.Roseburia.id.2012.summary.txt.gz	rs302266	C	T	-0.0777312	0.0172985	8.13e-06	17056	20.1917
genus.Roseburia.id.2012.summary.txt.gz	rs75326254	T	C	-0.104628	0.0230897	7.5e-06	15893	20.5332
genus.Roseburia.id.2012.summary.txt.gz	rs55858165	C	A	0.179284	0.0404954	9.99e-06	5447	19.6008
genus.Roseburia.id.2012.summary.txt.gz	rs57466170	T	C	0.0741405	0.0171601	8.3e-06	17333	18.6669
genus.Roseburia.id.2012.summary.txt.gz	rs28040	C	G	0.0565693	0.0126792	9.26e-06	17854	19.9057
genus.Roseburia.id.2012.summary.txt.gz	rs78753150	C	A	0.0968739	0.0214067	9.98e-06	16303	20.4793
genus.Ruminiclostridium5.id.11355.summary.txt.gz	rs243585	G	C	-0.0585939	0.0121017	1.33e-06	16906	23.443
genus.Ruminiclostridium5.id.11355.summary.txt.gz	rs2286384	C	G	-0.0518814	0.0107482	1.44e-06	17394	23.2997
genus.Ruminiclostridium5.id.11355.summary.txt.gz	rs79968837	G	A	-0.0950311	0.0193507	1.15e-06	16602	24.1177
genus.Ruminiclostridium5.id.11355.summary.txt.gz	rs2482038	A	C	0.0518991	0.0108777	1.7e-06	17396	22.7639
genus.Ruminiclostridium5.id.11355.summary.txt.gz	rs113753996	C	T	0.0820689	0.0174463	3.99e-06	16680	22.1285
genus.Ruminiclostridium5.id.11355.summary.txt.gz	rs1492620	C	T	-0.0830505	0.0180073	3.53e-06	17397	21.271
genus.Ruminiclostridium5.id.11355.summary.txt.gz	rs2791343	C	T	0.051717	0.0113369	5.54e-06	17392	20.8104
genus.Ruminiclostridium5.id.11355.summary.txt.gz	rs10827477	G	A	-0.0547387	0.0115163	2.19e-06	17391	22.5922
genus.Ruminiclostridium5.id.11355.summary.txt.gz	rs6121460	A	G	0.0932955	0.0199206	2.64e-06	17318	21.934
genus.Ruminiclostridium5.id.11355.summary.txt.gz	rs2801960	G	C	0.0520975	0.0115111	6.21e-06	17387	20.4832
genus.Ruminiclostridium5.id.11355.summary.txt.gz	rs8053158	G	A	-0.0740543	0.0159151	5.9e-06	17397	21.6512
genus.Ruminiclostridium5.id.11355.summary.txt.gz	rs1223978	C	T	0.0484169	0.0108254	8.16e-06	17381	20.0034
genus.Ruminiclostridium5.id.11355.summary.txt.gz	rs73002572	C	G	0.181548	0.0414078	8.82e-06	3761	19.2227
genus.Ruminiclostridium5.id.11355.summary.txt.gz	rs2833828	A	G	0.0489617	0.0108702	6.82e-06	17397	20.2879
genus.Ruminiclostridium5.id.11355.summary.txt.gz	rs4955951	G	A	-0.0713749	0.0165826	9.96e-06	17397	18.5261
genus.Ruminiclostridium6.id.11356.summary.txt.gz	rs1756364	T	G	0.0999189	0.0197169	2.54e-07	12933	25.6815
genus.Ruminiclostridium6.id.11356.summary.txt.gz	rs71414120	G	T	0.200894	0.0406434	1.08e-06	5567	24.4317
genus.Ruminiclostridium6.id.11356.summary.txt.gz	rs61060922	G	T	0.15913	0.0322283	1.09e-06	8955	24.3796
genus.Ruminiclostridium6.id.11356.summary.txt.gz	rs79968172	A	G	0.11614	0.0243083	1.66e-06	12802	22.8271
genus.Ruminiclostridium6.id.11356.summary.txt.gz	rs77193512	G	A	0.0736533	0.0153163	1.3e-06	13380	23.1246
genus.Ruminiclostridium6.id.11356.summary.txt.gz	rs11992182	C	A	0.0625299	0.0137876	4.65e-06	13381	20.5684
genus.Ruminiclostridium6.id.11356.summary.txt.gz	rs72991535	G	T	0.135604	0.0295174	4.95e-06	9642	21.1051
genus.Ruminiclostridium6.id.11356.summary.txt.gz	rs663262	C	T	-0.13498	0.0310715	3.39e-06	7876	18.872
genus.Ruminiclostridium6.id.11356.summary.txt.gz	rs9555756	C	A	-0.0804138	0.0176692	7.1e-06	13369	20.7123
genus.Ruminiclostridium6.id.11356.summary.txt.gz	rs792058	A	G	0.0554234	0.0125423	8.58e-06	12933	19.5268
genus.Ruminiclostridium6.id.11356.summary.txt.gz	rs10829821	C	T	-0.097606	0.0216072	3.47e-06	12802	20.4058
genus.Ruminiclostridium6.id.11356.summary.txt.gz	rs67479537	C	T	0.118994	0.026487	9.3e-06	11613	20.183
[truncated: 935 more rows]

## Sheet: Sheet1 (4)
polyp	id.exposure	exposure	id.outcome	outcome	method	nsnp	b	se	pval	lo_ci	up_ci	or	or_lci95	or_uci95	Q	pleio	MR-presso
nasal polyp	ukb-b-14746	Lobster/crab intake	ebi-a-GCST90017015	genus Holdemania id.2157	Inverse variance weighted	10	-4.55925	1.61505	0.00475789	-7.72474	-1.39376	0.0104699	0.000441763	0.248141	0.489531	0.487663	0.31
Polyps of the female genital tract	ukb-b-5237	Coffee intake	ebi-a-GCST90016958	family Victivallaceae id.2255	Inverse variance weighted	32	0.547452	0.278995	0.0497363	0.000620826	1.09428	1.72884	1.00062	2.98704	0.943579	0.555594	0.862
Polyps of the female genital tract	ukb-b-16202	Carotene	ebi-a-GCST90017110	phylum Actinobacteria id.400	Inverse variance weighted	8	-0.317122	0.155196	0.041017	-0.621307	-0.0129368	0.728242	0.537242	0.987147	0.594741	0.715658	0.481
colonic polyp	ukb-b-16202	Carotene	ebi-a-GCST90016909	class Alphaproteobacteria id.2379	Inverse variance weighted	8	-0.516432	0.213611	0.0156222	-0.93511	-0.0977538	0.596646	0.392543	0.906872	0.824985	0.380338	0.887
colonic polyp	ukb-b-16202	Carotene	ebi-a-GCST90017067	genus Sellimonas id.14369	Inverse variance weighted	6	1.08069	0.511465	0.0346063	0.0782213	2.08316	2.94672	1.08136	8.02984	0.137213	0.083184	0.097
colonic polyp	ukb-b-11348	Bread intake	ebi-a-GCST90017010	genus Flavonifractor id.2059	Inverse variance weighted	26	0.502999	0.206975	0.0150889	0.0973278	0.908671	1.65367	1.10222	2.48102	0.987824	0.433554	0.91
gastric polyp	ukb-b-4414	Bacon intake	ebi-a-GCST90016926	family Alcaligenaceae id.2875	Inverse variance weighted	6	-0.474555	0.218002	0.0294925	-0.901838	-0.0472714	0.622162	0.405823	0.953828	0.718274	0.459696	0.745
